# Supplementary material for: Simulated Reasoning and Self-Verification for Psychiatric Diagnosis in Generalist Large Language Models: Comparative Evaluation
Source: JMIR AI. 2026 Jun 8;5:e83927. doi: 10.2196/83927 (PMC13245640; doi:10.2196/83927)
Supplement: Multimedia Appendix 2 — Detailed scoring charts. This spreadsheet contains one tab with detailed scoring information for each combination of model and inference approach. The columns are as follows: case_number: Vignette number from the DSM-5-TR Clinical Cases handbook. answers_dx: JSON string array containing the author-designated diagnoses model_dx: JSON string array containing the model predicted diagnoses dx_TP: Count of true positive diagnoses dx_TP_list: JSON string array containing the true positive diagnoses dx_FP: Count of false positive diagnoses dx_FP_list: JSON string array containing the false positive diagnoses dx_FN: Count of false negative diagnoses dx_FN_list: JSON string array containing the false negative diagnoses dx_recall: The computed recall metric for this vignette dx_precision: The computed precision metric for this vignette. [file ai-v5-e83927-s002.xlsx]

## Sheet: basic-o3-pro
case_number	answers_dx	model_dx	dx_TP	dx_TP_list	dx_FP	dx_FP_list	dx_FN	dx_FN_list	dx_recall	dx_precision
c1.1	['Intellectual Developmental Disorder (Intellectual Disability)', 'Autism Spectrum Disorder']	['Intellectual Developmental Disorder (Intellectual Disability)', 'Autism Spectrum Disorder']	2	['Intellectual Developmental Disorder (Intellectual Disability)', 'Autism Spectrum Disorder']	0	[]	0	[]	1	1
c1.2	['Autism Spectrum Disorder']	['Social Anxiety Disorder', 'Childhood-Onset Fluency Disorder (Stuttering)', 'Autism Spectrum Disorder']	1	['Autism Spectrum Disorder']	2	['Social Anxiety Disorder', 'Childhood-Onset Fluency Disorder (Stuttering)']	0	[]	1	0.333333
c1.3	['Attention-Deficit/Hyperactivity Disorder', 'Panic Disorder', 'Specific Learning Disorder', 'Major Depressive Disorder']	['Attention-Deficit/Hyperactivity Disorder', 'Specific Learning Disorder']	2	['Attention-Deficit/Hyperactivity Disorder', 'Specific Learning Disorder']	0	[]	2	['Panic Disorder', 'Major Depressive Disorder']	0.5	1
c1.4	['Specific Learning Disorder', 'Generalized Anxiety Disorder']	['Attention-Deficit/Hyperactivity Disorder', 'Specific Learning Disorder', 'Social Anxiety Disorder', 'Autism Spectrum Disorder']	1	['Specific Learning Disorder']	3	['Attention-Deficit/Hyperactivity Disorder', 'Social Anxiety Disorder', 'Autism Spectrum Disorder']	1	['Generalized Anxiety Disorder']	0.5	0.25
c1.5	['Provisional Tic Disorder', 'Separation Anxiety Disorder']	['Provisional Tic Disorder', 'Separation Anxiety Disorder', 'Obsessive-Compulsive Disorder']	2	['Provisional Tic Disorder', 'Separation Anxiety Disorder']	1	['Obsessive-Compulsive Disorder']	0	[]	1	0.666667
c2.1	['Schizophrenia']	['Schizophrenia']	1	['Schizophrenia']	0	[]	0	[]	1	1
c2.2	['Schizophrenia']	['Schizophrenia']	1	['Schizophrenia']	0	[]	0	[]	1	1
c2.3	['Schizophreniform Disorder']	['Schizophreniform Disorder']	1	['Schizophreniform Disorder']	0	[]	0	[]	1	1
c2.4	['Delusional Disorder']	['Delusional Disorder']	1	['Delusional Disorder']	0	[]	0	[]	1	1
c2.5	['Schizoaffective Disorder', 'Cannabis Use Disorder', 'Alcohol Use Disorder']	['Schizoaffective Disorder', 'Panic Disorder', 'Cannabis Use Disorder', 'Alcohol Use Disorder']	3	['Schizoaffective Disorder', 'Alcohol Use Disorder', 'Cannabis Use Disorder']	1	['Panic Disorder']	0	[]	1	0.75
c2.6	['Substance/Medication-induced psychotic disorder', 'Bipolar I Disorder', 'Cannabis Use Disorder']	['Substance/Medication-induced psychotic disorder', 'Bipolar I Disorder', 'Cannabis Use Disorder']	3	['Substance/Medication-induced psychotic disorder', 'Bipolar I Disorder', 'Cannabis Use Disorder']	0	[]	0	[]	1	1
c2.7	['Brief Psychotic Disorder']	['Brief Psychotic Disorder']	1	['Brief Psychotic Disorder']	0	[]	0	[]	1	1
c3.1	['Bipolar I Disorder']	['Bipolar I Disorder']	1	['Bipolar I Disorder']	0	[]	0	[]	1	1
c3.2	['Bipolar I Disorder']	['Bipolar I Disorder']	1	['Bipolar I Disorder']	0	[]	0	[]	1	1
c3.3	['Unspecified Anxiety Disorder', 'Bipolar II Disorder']	['Bipolar II Disorder']	1	['Bipolar II Disorder']	0	[]	1	['Unspecified Anxiety Disorder']	0.5	1
c3.4	['Bipolar II Disorder']	['Bipolar II Disorder']	1	['Bipolar II Disorder']	0	[]	0	[]	1	1
c3.5	['Cyclothymic Disorder']	['Attention-Deficit/Hyperactivity Disorder', 'Bipolar II Disorder']	0	[]	2	['Attention-Deficit/Hyperactivity Disorder', 'Bipolar II Disorder']	1	['Cyclothymic Disorder']	0	0
c3.6	['Bipolar and related disorder due to HIV infection']	['Stimulant Use Disorder', 'Bipolar I Disorder']	0	[]	2	['Stimulant Use Disorder', 'Bipolar I Disorder']	1	['Bipolar and related disorder due to HIV infection']	0	0
c3.7	['Substance/Medication-induced bipolar and related disorder']	['Bipolar I Disorder', 'Catatonia Associated With Another Mental Disorder (Catatonia Specifier)']	0	[]	2	['Bipolar I Disorder', 'Catatonia Associated With Another Mental Disorder (Catatonia Specifier)']	1	['Substance/Medication-induced bipolar and related disorder']	0	0
c3.8	['Bipolar I Disorder']	['Bipolar I Disorder']	1	['Bipolar I Disorder']	0	[]	0	[]	1	1
c3.9	['Unspecified Bipolar and Related Disorder']	['Bipolar II Disorder']	0	[]	1	['Bipolar II Disorder']	1	['Unspecified Bipolar and Related Disorder']	0	0
c4.1	['Attention-Deficit/Hyperactivity Disorder', 'Disruptive Mood Dysregulation Disorder']	['Attention-Deficit/Hyperactivity Disorder', 'Disruptive Mood Dysregulation Disorder']	2	['Attention-Deficit/Hyperactivity Disorder', 'Disruptive Mood Dysregulation Disorder']	0	[]	0	[]	1	1
c4.2	['Major Depressive Disorder']	['Major Depressive Disorder']	1	['Major Depressive Disorder']	0	[]	0	[]	1	1
c4.3	['Major Depressive Disorder']	['Major Depressive Disorder']	1	['Major Depressive Disorder']	0	[]	0	[]	1	1
c4.4	['Major Depressive Disorder']	['Major Depressive Disorder']	1	['Major Depressive Disorder']	0	[]	0	[]	1	1
c4.5	['Major Depressive Disorder']	['Major Depressive Disorder']	1	['Major Depressive Disorder']	0	[]	0	[]	1	1
c4.6	['Persistent Depressive Disorder']	['Persistent Depressive Disorder']	1	['Persistent Depressive Disorder']	0	[]	0	[]	1	1
c4.7	['Premenstrual Dysphoric Disorder']	['Premenstrual Dysphoric Disorder']	1	['Premenstrual Dysphoric Disorder']	0	[]	0	[]	1	1
c4.8	['Cocaine Use Disorder', 'Substance/Medication-Induced Depressive Disorder']	['Stimulant Use Disorder', 'Substance/Medication-Induced Depressive Disorder', 'Alcohol Use Disorder']	1	['Substance/Medication-Induced Depressive Disorder']	2	['Stimulant Use Disorder', 'Alcohol Use Disorder']	1	['Cocaine Use Disorder']	0.5	0.333333
c4.9	["Depressive Disorder Due to Parkinson's Disease", 'Rapid Eye Movement Sleep Behavior Disorder']	['Depressive Disorder Due to Another Medical Condition', 'Rapid Eye Movement Sleep Behavior Disorder']	1	['Rapid Eye Movement Sleep Behavior Disorder']	1	['Depressive Disorder Due to Another Medical Condition']	1	["Depressive Disorder Due to Parkinson's Disease"]	0.5	0.5
c4.10	['Major Depressive Disorder']	['Major Depressive Disorder']	1	['Major Depressive Disorder']	0	[]	0	[]	1	1
c4.11	['Other Specified Depressive Disorder']	['Major Depressive Disorder']	0	[]	1	['Major Depressive Disorder']	1	['Other Specified Depressive Disorder']	0	0
c4.12	[None, 'Other Specified Depressive Disorder']	['Major Depressive Disorder']	0	[]	1	['Major Depressive Disorder']	2	[None, 'Other Specified Depressive Disorder']	0	0
c5.1	['Separation Anxiety Disorder']	['Separation Anxiety Disorder']	1	['Separation Anxiety Disorder']	0	[]	0	[]	1	1
c5.2	['Panic Disorder']	['Panic Disorder']	1	['Panic Disorder']	0	[]	0	[]	1	1
c5.3	['Agoraphobia', 'Posttraumatic Stress Disorder', 'Social Anxiety Disorder']	['Agoraphobia', 'Posttraumatic Stress Disorder', 'Social Anxiety Disorder', 'Selective Mutism']	3	['Agoraphobia', 'Posttraumatic Stress Disorder', 'Social Anxiety Disorder']	1	['Selective Mutism']	0	[]	1	0.75
c5.4	['Specific Phobia']	['Specific Phobia']	1	['Specific Phobia']	0	[]	0	[]	1	1
c5.5	['Generalized Anxiety Disorder']	['Generalized Anxiety Disorder']	1	['Generalized Anxiety Disorder']	0	[]	0	[]	1	1
c5.6	['Substance/Medication-Induced Anxiety Disorder', 'Alcohol Use Disorder']	['Substance/Medication-Induced Anxiety Disorder', 'Alcohol Use Disorder']	2	['Substance/Medication-Induced Anxiety Disorder', 'Alcohol Use Disorder']	0	[]	0	[]	1	1
c6.1	['Obsessive-Compulsive Disorder', 'Major Depressive Disorder']	['Obsessive-Compulsive Disorder', 'Major Depressive Disorder']	2	['Obsessive-Compulsive Disorder', 'Major Depressive Disorder']	0	[]	0	[]	1	1
c6.2	['Obsessive-Compulsive Disorder']	['Obsessive-Compulsive Disorder']	1	['Obsessive-Compulsive Disorder']	0	[]	0	[]	1	1
c6.3	['Body Dysmorphic Disorder']	['Body Dysmorphic Disorder', 'Major Depressive Disorder']	1	['Body Dysmorphic Disorder']	1	['Major Depressive Disorder']	0	[]	1	0.5
c6.4	['Hoarding Disorder', 'Unspecified Depressive Disorder']	['Hoarding Disorder']	1	['Hoarding Disorder']	0	[]	1	['Unspecified Depressive Disorder']	0.5	1
c6.5	['Excoriation (Skin-Picking) Disorder', 'Trichotillomania (Hair-Pulling Disorder)']	['Excoriation (Skin-Picking) Disorder', 'Trichotillomania (Hair-Pulling Disorder)']	2	['Excoriation (Skin-Picking) Disorder', 'Trichotillomania (Hair-Pulling Disorder)']	0	[]	0	[]	1	1
c7.1	['Disinhibited Social Engagement Disorder']	['Disinhibited Social Engagement Disorder']	1	['Disinhibited Social Engagement Disorder']	0	[]	0	[]	1	1
c7.2.1	[]	['Acute Stress Disorder']	0	[]	1	['Acute Stress Disorder']	0	[]	0	0
c7.2.2	['Acute Stress Disorder']	['Acute Stress Disorder']	1	['Acute Stress Disorder']	0	[]	0	[]	1	1
c7.3	['Acute Stress Disorder']	['Acute Stress Disorder']	1	['Acute Stress Disorder']	0	[]	0	[]	1	1
c7.4	['Posttraumatic Stress Disorder']	['Posttraumatic Stress Disorder']	1	['Posttraumatic Stress Disorder']	0	[]	0	[]	1	1
c7.5	['Adjustment Disorders']	['Circadian Rhythm Sleep-Wake Disorders', 'Adjustment Disorders']	1	['Adjustment Disorders']	1	['Circadian Rhythm Sleep-Wake Disorders']	0	[]	1	0.5
c7.6	['Adjustment Disorders']	['Adjustment Disorders']	1	['Adjustment Disorders']	0	[]	0	[]	1	1
c7.7	['Suicidal Behavior', 'Adjustment Disorders']	['Suicidal Behavior', 'Adjustment Disorders']	2	['Suicidal Behavior', 'Adjustment Disorders']	0	[]	0	[]	1	1
c7.8	['Prolonged Grief Disorder', 'Major Depressive Disorder']	['Prolonged Grief Disorder', 'Major Depressive Disorder']	2	['Prolonged Grief Disorder', 'Major Depressive Disorder']	0	[]	0	[]	1	1
c8.1	['Major Depressive Disorder', 'Dissociative Amnesia', 'Posttraumatic Stress Disorder']	['Dissociative Amnesia', 'Major Depressive Disorder', 'Posttraumatic Stress Disorder']	3	['Major Depressive Disorder', 'Dissociative Amnesia', 'Posttraumatic Stress Disorder']	0	[]	0	[]	1	1
c8.2	['Depersonalization/Derealization Disorder']	['Depersonalization/Derealization Disorder', 'Adjustment Disorders']	1	['Depersonalization/Derealization Disorder']	1	['Adjustment Disorders']	0	[]	1	0.5
c8.3	['Other Specified Dissociative Disorder']	['Dissociative Amnesia', 'Adjustment Disorders']	0	[]	2	['Dissociative Amnesia', 'Adjustment Disorders']	1	['Other Specified Dissociative Disorder']	0	0
c9.1	['Major Depressive Disorder', 'Somatic Symptom Disorder', 'Cannabis Use Disorder']	['Major Depressive Disorder', 'Somatic Symptom Disorder']	2	['Major Depressive Disorder', 'Somatic Symptom Disorder']	0	[]	1	['Cannabis Use Disorder']	0.666667	1
c9.2	['Somatic Symptom Disorder']	['Major Depressive Disorder', 'Somatic Symptom Disorder']	1	['Somatic Symptom Disorder']	1	['Major Depressive Disorder']	0	[]	1	0.5
c9.3	['Illness Anxiety Disorder', 'Panic Disorder']	['Somatic Symptom Disorder']	0	[]	1	['Somatic Symptom Disorder']	2	['Illness Anxiety Disorder', 'Panic Disorder']	0	0
c9.4	['Functional Neurological Symptom Disorder (Conversion Disorder)']	['Functional Neurological Symptom Disorder (Conversion Disorder)']	1	['Functional Neurological Symptom Disorder (Conversion Disorder)']	0	[]	0	[]	1	1
c9.5	['Factitious Disorder']	['Factitious Disorder']	1	['Factitious Disorder']	0	[]	0	[]	1	1
c9.6	['Psychological Factors Affecting Other Medical Conditions']	['Anxiety Disorder Due to Another Medical Condition']	0	[]	1	['Anxiety Disorder Due to Another Medical Condition']	1	['Psychological Factors Affecting Other Medical Conditions']	0	0
c10.1	['Pica', 'Intellectual Developmental Disorder (Intellectual Disability)']	['Pica', 'Intellectual Developmental Disorder (Intellectual Disability)']	2	['Pica', 'Intellectual Developmental Disorder (Intellectual Disability)']	0	[]	0	[]	1	1
c10.2	['Avoidant/Restrictive Food Intake Disorder']	['Avoidant/Restrictive Food Intake Disorder']	1	['Avoidant/Restrictive Food Intake Disorder']	0	[]	0	[]	1	1
c10.3	['Anorexia Nervosa']	['Avoidant/Restrictive Food Intake Disorder']	0	[]	1	['Avoidant/Restrictive Food Intake Disorder']	1	['Anorexia Nervosa']	0	0
c10.4	['Major Depressive Disorder', 'Bulimia Nervosa']	['Major Depressive Disorder', 'Bulimia Nervosa']	2	['Major Depressive Disorder', 'Bulimia Nervosa']	0	[]	0	[]	1	1
c10.5	['Major Depressive Disorder', 'Binge-Eating Disorder']	['Major Depressive Disorder', 'Binge-Eating Disorder']	2	['Major Depressive Disorder', 'Binge-Eating Disorder']	0	[]	0	[]	1	1
c11.1	['Enuresis']	['Separation Anxiety Disorder', 'Enuresis']	1	['Enuresis']	1	['Separation Anxiety Disorder']	0	[]	1	0.5
c12.1	['Insomnia Disorder']	['Insomnia Disorder']	1	['Insomnia Disorder']	0	[]	0	[]	1	1
c12.2	['Hypersomnolence Disorder', 'Social Anxiety Disorder']	['Hypersomnolence Disorder', 'Social Anxiety Disorder']	2	['Hypersomnolence Disorder', 'Social Anxiety Disorder']	0	[]	0	[]	1	1
c12.3	['Obstructive Sleep Apnea Hypopnea']	['Obstructive Sleep Apnea Hypopnea']	1	['Obstructive Sleep Apnea Hypopnea']	0	[]	0	[]	1	1
c12.4	['Restless Legs Syndrome', 'Major Depressive Disorder']	['Restless Legs Syndrome', 'Major Depressive Disorder']	2	['Restless Legs Syndrome', 'Major Depressive Disorder']	0	[]	0	[]	1	1
c13.1	['Female Sexual Interest/Arousal Disorder']	['Relationship Distress With Spouse or Intimate Partner', 'Female Sexual Interest/Arousal Disorder', 'Alcohol Use Disorder']	1	['Female Sexual Interest/Arousal Disorder']	2	['Relationship Distress With Spouse or Intimate Partner', 'Alcohol Use Disorder']	0	[]	1	0.333333
c13.2	['Major Depressive Disorder', 'Substance/Medication-Induced Sexual Dysfunction']	['Major Depressive Disorder', 'Substance/Medication-Induced Sexual Dysfunction']	2	['Major Depressive Disorder', 'Substance/Medication-Induced Sexual Dysfunction']	0	[]	0	[]	1	1
c14.1	['Gender Dysphoria']	['Gender Dysphoria']	1	['Gender Dysphoria']	0	[]	0	[]	1	1
c15.1	['Attention-Deficit/Hyperactivity Disorder', 'Conduct Disorder']	['Attention-Deficit/Hyperactivity Disorder', 'Conduct Disorder']	2	['Attention-Deficit/Hyperactivity Disorder', 'Conduct Disorder']	0	[]	0	[]	1	1
c15.2	['Intermittent Explosive Disorder']	['Intermittent Explosive Disorder']	1	['Intermittent Explosive Disorder']	0	[]	0	[]	1	1
c16.1	['Substance/Medication-Induced Depressive Disorder', 'Alcohol Use Disorder']	['Substance/Medication-Induced Depressive Disorder', 'Alcohol Use Disorder']	2	['Alcohol Use Disorder', 'Substance/Medication-Induced Depressive Disorder']	0	[]	0	[]	1	1
c16.2	['Alcohol Withdrawal', 'Alcohol Use Disorder']	['Alcohol Withdrawal', 'Alcohol Use Disorder']	2	['Alcohol Withdrawal', 'Alcohol Use Disorder']	0	[]	0	[]	1	1
c16.3	['Cocaine Use Disorder']	['Cocaine Use Disorder', 'Alcohol Use Disorder']	1	['Cocaine Use Disorder']	1	['Alcohol Use Disorder']	0	[]	1	0.5
c16.4	['Major Depressive Disorder', 'Opioid Use Disorder', 'Tobacco Use Disorder', 'Alcohol Use Disorder']	['Opioid Use Disorder', 'Tobacco Use Disorder', 'Alcohol Use Disorder', 'Major Depressive Disorder']	4	['Major Depressive Disorder', 'Opioid Use Disorder', 'Tobacco Use Disorder', 'Alcohol Use Disorder']	0	[]	0	[]	1	1
c16.5	['Opioid Withdrawal', 'Opioid Use Disorder', 'Alcohol Use Disorder']	['Opioid Withdrawal', 'Opioid Use Disorder', 'Cocaine Use Disorder', 'Alcohol Use Disorder']	3	['Opioid Withdrawal', 'Opioid Use Disorder', 'Alcohol Use Disorder']	1	['Cocaine Use Disorder']	0	[]	1	0.75
c16.6	['Alcohol Use Disorder', 'Cannabis Use Disorder', 'Adjustment Disorders']	['Alcohol Use Disorder', 'Cannabis Use Disorder', 'Adjustment Disorders']	3	['Adjustment Disorders', 'Cannabis Use Disorder', 'Alcohol Use Disorder']	0	[]	0	[]	1	1
c16.7	['Gambling Disorder']	['Gambling Disorder']	1	['Gambling Disorder']	0	[]	0	[]	1	1
c17.1	['Unspecified Delirium']	['Delirium']	0	[]	1	['Delirium']	1	['Unspecified Delirium']	0	0
c17.2	['Delirium']	['Delirium']	1	['Delirium']	0	[]	0	[]	1	1
c17.3	['Major or Mild Neurocognitive Disorder']	['Major or Mild Neurocognitive Disorder', 'Major Depressive Disorder']	1	['Major or Mild Neurocognitive Disorder']	1	['Major Depressive Disorder']	0	[]	1	0.5
c17.4	['Major Depressive Disorder', 'Major or Mild Neurocognitive Disorder ']	['Major or Mild Neurocognitive Disorder', 'Major Depressive Disorder']	1	['Major Depressive Disorder']	1	['Major or Mild Neurocognitive Disorder']	1	['Major or Mild Neurocognitive Disorder ']	0.5	0.5
c17.5	['Major or Mild Neurocognitive Disorder', 'Rapid Eye Movement Sleep Behavior Disorder']	['Major or Mild Neurocognitive Disorder', 'Rapid Eye Movement Sleep Behavior Disorder']	2	['Major or Mild Neurocognitive Disorder', 'Rapid Eye Movement Sleep Behavior Disorder']	0	[]	0	[]	1	1
c17.6.1	['Unspecified Schizophrenia Spectrum and Other Psychotic Disorder']	['Major or Mild Neurocognitive Disorder']	0	[]	1	['Major or Mild Neurocognitive Disorder']	1	['Unspecified Schizophrenia Spectrum and Other Psychotic Disorder']	0	0
c17.6.2	["Psychotic Disorder Due to Huntington's Disease", 'Major or Mild Neurocognitive Disorder']	['Major or Mild Neurocognitive Disorder', 'Psychotic Disorder Due to Another Medical Condition']	1	['Major or Mild Neurocognitive Disorder']	1	['Psychotic Disorder Due to Another Medical Condition']	1	["Psychotic Disorder Due to Huntington's Disease"]	0.5	0.5
c17.7	['Major or Mild Neurocognitive Disorder', 'Alcohol Use Disorder']	['Major or Mild Neurocognitive Disorder', 'Alcohol Use Disorder']	2	['Major or Mild Neurocognitive Disorder', 'Alcohol Use Disorder']	0	[]	0	[]	1	1
c18.1	['Obsessive-Compulsive Personality Disorder', 'Paranoid Personality Disorder']	['Obsessive-Compulsive Personality Disorder', 'Paranoid Personality Disorder']	2	['Obsessive-Compulsive Personality Disorder', 'Paranoid Personality Disorder']	0	[]	0	[]	1	1
c18.2	['Schizoid Personality Disorder']	['Schizoid Personality Disorder']	1	['Schizoid Personality Disorder']	0	[]	0	[]	1	1
c18.3	['Schizotypal Personality Disorder', 'Paranoid Personality Disorder']	['Schizotypal Personality Disorder']	1	['Schizotypal Personality Disorder']	0	[]	1	['Paranoid Personality Disorder']	0.5	1
c18.4	['Antisocial Personality Disorder']	['Malingering', 'Narcissistic Personality Disorder', 'Antisocial Personality Disorder']	1	['Antisocial Personality Disorder']	2	['Malingering', 'Narcissistic Personality Disorder']	0	[]	1	0.333333
c18.5	['Borderline Personality Disorder']	['Major Depressive Disorder', 'Borderline Personality Disorder']	1	['Borderline Personality Disorder']	1	['Major Depressive Disorder']	0	[]	1	0.5
c18.6	['Histrionic Personality Disorder']	['Histrionic Personality Disorder']	1	['Histrionic Personality Disorder']	0	[]	0	[]	1	1
c18.7	['Narcissistic Personality Disorder']	['Narcissistic Personality Disorder', 'Persistent Depressive Disorder']	1	['Narcissistic Personality Disorder']	1	['Persistent Depressive Disorder']	0	[]	1	0.5
c18.8	['Social Anxiety Disorder', 'Avoidant Personality Disorder']	['Social Anxiety Disorder', 'Avoidant Personality Disorder']	2	['Social Anxiety Disorder', 'Avoidant Personality Disorder']	0	[]	0	[]	1	1
c18.9	['Dependent Personality Disorder', 'Sedative, Hypnotic, or Anxiolytic Use Disorder']	['Sedative, Hypnotic, or Anxiolytic Use Disorder', 'Dependent Personality Disorder', 'Adjustment Disorders']	2	['Dependent Personality Disorder', 'Sedative, Hypnotic, or Anxiolytic Use Disorder']	1	['Adjustment Disorders']	0	[]	1	0.666667
c18.10	['Obsessive-Compulsive Personality Disorder']	['Relationship Distress With Spouse or Intimate Partner', 'Obsessive-Compulsive Personality Disorder']	1	['Obsessive-Compulsive Personality Disorder']	1	['Relationship Distress With Spouse or Intimate Partner']	0	[]	1	0.5
c19.1	['Sexual Sadism Disorder', 'Generalized Anxiety Disorder', 'Alcohol Use Disorder']	['Sexual Sadism Disorder', 'Alcohol Use Disorder']	2	['Sexual Sadism Disorder', 'Alcohol Use Disorder']	0	[]	1	['Generalized Anxiety Disorder']	0.666667	1
c19.2	['Fetishistic Disorder']	['Transvestic Disorder']	0	[]	1	['Transvestic Disorder']	1	['Fetishistic Disorder']	0	0
c19.3	['Cocaine Use Disorder', 'Unspecified Schizophrenia Spectrum and Other Psychotic Disorder', 'Pedophilic Disorder', 'Antisocial Personality Disorder', 'Alcohol Use Disorder']	['Cocaine Use Disorder', 'Schizophrenia', 'Pedophilic Disorder', 'Antisocial Personality Disorder', 'Alcohol Use Disorder']	4	['Cocaine Use Disorder', 'Antisocial Personality Disorder', 'Pedophilic Disorder', 'Alcohol Use Disorder']	1	['Schizophrenia']	1	['Unspecified Schizophrenia Spectrum and Other Psychotic Disorder']	0.8	0.8
c19.4	['Tobacco Use Disorder']	['Tobacco Use Disorder']	1	['Tobacco Use Disorder']	0	[]	0	[]	1	1

## Sheet: sv-o3-pro
case_number	answers_dx	model_dx	dx_TP	dx_TP_list	dx_FP	dx_FP_list	dx_FN	dx_FN_list	dx_recall	dx_precision
c1.1	['Intellectual Developmental Disorder (Intellectual Disability)', 'Autism Spectrum Disorder']	['Intellectual Developmental Disorder (Intellectual Disability)', 'Autism Spectrum Disorder']	2	['Intellectual Developmental Disorder (Intellectual Disability)', 'Autism Spectrum Disorder']	0	[]	0	[]	1	1
c1.2	['Autism Spectrum Disorder']	['Social Anxiety Disorder', 'Childhood-Onset Fluency Disorder (Stuttering)', 'Autism Spectrum Disorder']	1	['Autism Spectrum Disorder']	2	['Social Anxiety Disorder', 'Childhood-Onset Fluency Disorder (Stuttering)']	0	[]	1	0.333333
c1.3	['Attention-Deficit/Hyperactivity Disorder', 'Panic Disorder', 'Specific Learning Disorder', 'Major Depressive Disorder']	['Attention-Deficit/Hyperactivity Disorder', 'Specific Learning Disorder']	2	['Attention-Deficit/Hyperactivity Disorder', 'Specific Learning Disorder']	0	[]	2	['Panic Disorder', 'Major Depressive Disorder']	0.5	1
c1.4	['Specific Learning Disorder', 'Generalized Anxiety Disorder']	['Specific Learning Disorder', 'Social Anxiety Disorder', 'Autism Spectrum Disorder']	1	['Specific Learning Disorder']	2	['Social Anxiety Disorder', 'Autism Spectrum Disorder']	1	['Generalized Anxiety Disorder']	0.5	0.333333
c1.5	['Provisional Tic Disorder', 'Separation Anxiety Disorder']	['Separation Anxiety Disorder', 'provisional tic disorder']	1	['Separation Anxiety Disorder']	1	['provisional tic disorder']	1	['Provisional Tic Disorder']	0.5	0.5
c2.1	['Schizophrenia']	['Schizophrenia']	1	['Schizophrenia']	0	[]	0	[]	1	1
c2.2	['Schizophrenia']	['Schizophrenia']	1	['Schizophrenia']	0	[]	0	[]	1	1
c2.3	['Schizophreniform Disorder']	['Schizophreniform Disorder']	1	['Schizophreniform Disorder']	0	[]	0	[]	1	1
c2.4	['Delusional Disorder']	['Delusional Disorder']	1	['Delusional Disorder']	0	[]	0	[]	1	1
c2.5	['Schizoaffective Disorder', 'Cannabis Use Disorder', 'Alcohol Use Disorder']	['Schizoaffective Disorder', 'Cannabis Use Disorder', 'Alcohol Use Disorder']	3	['Schizoaffective Disorder', 'Alcohol Use Disorder', 'Cannabis Use Disorder']	0	[]	0	[]	1	1
c2.6	['Substance/Medication-induced psychotic disorder', 'Bipolar I Disorder', 'Cannabis Use Disorder']	['Substance/Medication-induced psychotic disorder', 'Bipolar I Disorder', 'Cannabis Use Disorder']	3	['Substance/Medication-induced psychotic disorder', 'Bipolar I Disorder', 'Cannabis Use Disorder']	0	[]	0	[]	1	1
c2.7	['Brief Psychotic Disorder']	['Brief Psychotic Disorder']	1	['Brief Psychotic Disorder']	0	[]	0	[]	1	1
c3.1	['Bipolar I Disorder']	['Bipolar I Disorder']	1	['Bipolar I Disorder']	0	[]	0	[]	1	1
c3.2	['Bipolar I Disorder']	['Bipolar I Disorder']	1	['Bipolar I Disorder']	0	[]	0	[]	1	1
c3.3	['Unspecified Anxiety Disorder', 'Bipolar II Disorder']	['Bipolar II Disorder']	1	['Bipolar II Disorder']	0	[]	1	['Unspecified Anxiety Disorder']	0.5	1
c3.4	['Bipolar II Disorder']	['Bipolar II Disorder']	1	['Bipolar II Disorder']	0	[]	0	[]	1	1
c3.5	['Cyclothymic Disorder']	['Attention-Deficit/Hyperactivity Disorder', 'Bipolar II Disorder']	0	[]	2	['Attention-Deficit/Hyperactivity Disorder', 'Bipolar II Disorder']	1	['Cyclothymic Disorder']	0	0
c3.6	['Bipolar and related disorder due to HIV infection']	['Stimulant Use Disorder', 'Bipolar I Disorder']	0	[]	2	['Stimulant Use Disorder', 'Bipolar I Disorder']	1	['Bipolar and related disorder due to HIV infection']	0	0
c3.7	['Substance/Medication-induced bipolar and related disorder']	['Bipolar I Disorder']	0	[]	1	['Bipolar I Disorder']	1	['Substance/Medication-induced bipolar and related disorder']	0	0
c3.8	['Bipolar I Disorder']	['Bipolar I Disorder']	1	['Bipolar I Disorder']	0	[]	0	[]	1	1
c3.9	['Unspecified Bipolar and Related Disorder']	['Bipolar II Disorder']	0	[]	1	['Bipolar II Disorder']	1	['Unspecified Bipolar and Related Disorder']	0	0
c4.1	['Attention-Deficit/Hyperactivity Disorder', 'Disruptive Mood Dysregulation Disorder']	['Attention-Deficit/Hyperactivity Disorder', 'Disruptive Mood Dysregulation Disorder']	2	['Attention-Deficit/Hyperactivity Disorder', 'Disruptive Mood Dysregulation Disorder']	0	[]	0	[]	1	1
c4.2	['Major Depressive Disorder']	['Major Depressive Disorder']	1	['Major Depressive Disorder']	0	[]	0	[]	1	1
c4.3	['Major Depressive Disorder']	['Major Depressive Disorder']	1	['Major Depressive Disorder']	0	[]	0	[]	1	1
c4.4	['Major Depressive Disorder']	['Major Depressive Disorder']	1	['Major Depressive Disorder']	0	[]	0	[]	1	1
c4.5	['Major Depressive Disorder']	['Major Depressive Disorder']	1	['Major Depressive Disorder']	0	[]	0	[]	1	1
c4.6	['Persistent Depressive Disorder']	['Persistent Depressive Disorder']	1	['Persistent Depressive Disorder']	0	[]	0	[]	1	1
c4.7	['Premenstrual Dysphoric Disorder']	['Premenstrual Dysphoric Disorder']	1	['Premenstrual Dysphoric Disorder']	0	[]	0	[]	1	1
c4.8	['Cocaine Use Disorder', 'Substance/Medication-Induced Depressive Disorder']	['Stimulant Use Disorder', 'Substance/Medication-Induced Depressive Disorder', 'Alcohol Use Disorder']	1	['Substance/Medication-Induced Depressive Disorder']	2	['Stimulant Use Disorder', 'Alcohol Use Disorder']	1	['Cocaine Use Disorder']	0.5	0.333333
c4.9	["Depressive Disorder Due to Parkinson's Disease", 'Rapid Eye Movement Sleep Behavior Disorder']	['Depressive Disorder Due to Another Medical Condition', 'Rapid Eye Movement Sleep Behavior Disorder']	1	['Rapid Eye Movement Sleep Behavior Disorder']	1	['Depressive Disorder Due to Another Medical Condition']	1	["Depressive Disorder Due to Parkinson's Disease"]	0.5	0.5
c4.10	['Major Depressive Disorder']	['Major Depressive Disorder']	1	['Major Depressive Disorder']	0	[]	0	[]	1	1
c4.11	['Other Specified Depressive Disorder']	['Major Depressive Disorder']	0	[]	1	['Major Depressive Disorder']	1	['Other Specified Depressive Disorder']	0	0
c4.12	[None, 'Other Specified Depressive Disorder']	['Major Depressive Disorder']	0	[]	1	['Major Depressive Disorder']	2	[None, 'Other Specified Depressive Disorder']	0	0
c5.1	['Separation Anxiety Disorder']	['Separation Anxiety Disorder']	1	['Separation Anxiety Disorder']	0	[]	0	[]	1	1
c5.2	['Panic Disorder']	['Panic Disorder']	1	['Panic Disorder']	0	[]	0	[]	1	1
c5.3	['Agoraphobia', 'Posttraumatic Stress Disorder', 'Social Anxiety Disorder']	['Posttraumatic Stress Disorder', 'Social Anxiety Disorder', 'Selective Mutism']	2	['Posttraumatic Stress Disorder', 'Social Anxiety Disorder']	1	['Selective Mutism']	1	['Agoraphobia']	0.666667	0.666667
c5.4	['Specific Phobia']	['Specific Phobia']	1	['Specific Phobia']	0	[]	0	[]	1	1
c5.5	['Generalized Anxiety Disorder']	['Generalized Anxiety Disorder']	1	['Generalized Anxiety Disorder']	0	[]	0	[]	1	1
c5.6	['Substance/Medication-Induced Anxiety Disorder', 'Alcohol Use Disorder']	['Substance/Medication-Induced Anxiety Disorder', 'Alcohol Use Disorder']	2	['Substance/Medication-Induced Anxiety Disorder', 'Alcohol Use Disorder']	0	[]	0	[]	1	1
c6.1	['Obsessive-Compulsive Disorder', 'Major Depressive Disorder']	['Obsessive-Compulsive Disorder', 'Major Depressive Disorder']	2	['Obsessive-Compulsive Disorder', 'Major Depressive Disorder']	0	[]	0	[]	1	1
c6.2	['Obsessive-Compulsive Disorder']	['Obsessive-Compulsive Disorder']	1	['Obsessive-Compulsive Disorder']	0	[]	0	[]	1	1
c6.3	['Body Dysmorphic Disorder']	['Body Dysmorphic Disorder', 'Major Depressive Disorder']	1	['Body Dysmorphic Disorder']	1	['Major Depressive Disorder']	0	[]	1	0.5
c6.4	['Hoarding Disorder', 'Unspecified Depressive Disorder']	['Hoarding Disorder']	1	['Hoarding Disorder']	0	[]	1	['Unspecified Depressive Disorder']	0.5	1
c6.5	['Excoriation (Skin-Picking) Disorder', 'Trichotillomania (Hair-Pulling Disorder)']	['Excoriation (Skin-Picking) Disorder', 'Trichotillomania (Hair-Pulling Disorder)']	2	['Excoriation (Skin-Picking) Disorder', 'Trichotillomania (Hair-Pulling Disorder)']	0	[]	0	[]	1	1
c7.1	['Disinhibited Social Engagement Disorder']	['Disinhibited Social Engagement Disorder']	1	['Disinhibited Social Engagement Disorder']	0	[]	0	[]	1	1
c7.2.1	[]	['Acute Stress Disorder']	0	[]	1	['Acute Stress Disorder']	0	[]	0	0
c7.2.2	['Acute Stress Disorder']	['Acute Stress Disorder']	1	['Acute Stress Disorder']	0	[]	0	[]	1	1
c7.3	['Acute Stress Disorder']	['Acute Stress Disorder']	1	['Acute Stress Disorder']	0	[]	0	[]	1	1
c7.4	['Posttraumatic Stress Disorder']	['Posttraumatic Stress Disorder']	1	['Posttraumatic Stress Disorder']	0	[]	0	[]	1	1
c7.5	['Adjustment Disorders']	['Adjustment Disorders']	1	['Adjustment Disorders']	0	[]	0	[]	1	1
c7.6	['Adjustment Disorders']	['Adjustment Disorders']	1	['Adjustment Disorders']	0	[]	0	[]	1	1
c7.7	['Suicidal Behavior', 'Adjustment Disorders']	['Suicidal Behavior', 'Adjustment Disorders']	2	['Suicidal Behavior', 'Adjustment Disorders']	0	[]	0	[]	1	1
c7.8	['Prolonged Grief Disorder', 'Major Depressive Disorder']	['Prolonged Grief Disorder', 'Major Depressive Disorder']	2	['Prolonged Grief Disorder', 'Major Depressive Disorder']	0	[]	0	[]	1	1
c8.1	['Major Depressive Disorder', 'Dissociative Amnesia', 'Posttraumatic Stress Disorder']	['Major Depressive Disorder', 'Dissociative Amnesia', 'Posttraumatic Stress Disorder']	3	['Major Depressive Disorder', 'Dissociative Amnesia', 'Posttraumatic Stress Disorder']	0	[]	0	[]	1	1
c8.2	['Depersonalization/Derealization Disorder']	['Depersonalization/Derealization Disorder']	1	['Depersonalization/Derealization Disorder']	0	[]	0	[]	1	1
c8.3	['Other Specified Dissociative Disorder']	['Dissociative Amnesia', 'Adjustment Disorders']	0	[]	2	['Dissociative Amnesia', 'Adjustment Disorders']	1	['Other Specified Dissociative Disorder']	0	0
c9.1	['Major Depressive Disorder', 'Somatic Symptom Disorder', 'Cannabis Use Disorder']	['Major Depressive Disorder', 'Somatic Symptom Disorder']	2	['Major Depressive Disorder', 'Somatic Symptom Disorder']	0	[]	1	['Cannabis Use Disorder']	0.666667	1
c9.2	['Somatic Symptom Disorder']	['Major Depressive Disorder', 'Somatic Symptom Disorder']	1	['Somatic Symptom Disorder']	1	['Major Depressive Disorder']	0	[]	1	0.5
c9.3	['Illness Anxiety Disorder', 'Panic Disorder']	['Somatic Symptom Disorder']	0	[]	1	['Somatic Symptom Disorder']	2	['Illness Anxiety Disorder', 'Panic Disorder']	0	0
c9.4	['Functional Neurological Symptom Disorder (Conversion Disorder)']	['Functional Neurological Symptom Disorder (Conversion Disorder)']	1	['Functional Neurological Symptom Disorder (Conversion Disorder)']	0	[]	0	[]	1	1
c9.5	['Factitious Disorder']	['Factitious Disorder']	1	['Factitious Disorder']	0	[]	0	[]	1	1
c9.6	['Psychological Factors Affecting Other Medical Conditions']	['Anxiety Disorder Due to Another Medical Condition']	0	[]	1	['Anxiety Disorder Due to Another Medical Condition']	1	['Psychological Factors Affecting Other Medical Conditions']	0	0
c10.1	['Pica', 'Intellectual Developmental Disorder (Intellectual Disability)']	['Pica', 'Intellectual Developmental Disorder (Intellectual Disability)']	2	['Pica', 'Intellectual Developmental Disorder (Intellectual Disability)']	0	[]	0	[]	1	1
c10.2	['Avoidant/Restrictive Food Intake Disorder']	['Avoidant/Restrictive Food Intake Disorder']	1	['Avoidant/Restrictive Food Intake Disorder']	0	[]	0	[]	1	1
c10.3	['Anorexia Nervosa']	['Avoidant/Restrictive Food Intake Disorder']	0	[]	1	['Avoidant/Restrictive Food Intake Disorder']	1	['Anorexia Nervosa']	0	0
c10.4	['Major Depressive Disorder', 'Bulimia Nervosa']	['Major Depressive Disorder', 'Bulimia Nervosa']	2	['Major Depressive Disorder', 'Bulimia Nervosa']	0	[]	0	[]	1	1
c10.5	['Major Depressive Disorder', 'Binge-Eating Disorder']	['Major Depressive Disorder', 'Binge-Eating Disorder']	2	['Major Depressive Disorder', 'Binge-Eating Disorder']	0	[]	0	[]	1	1
c11.1	['Enuresis']	['Enuresis']	1	['Enuresis']	0	[]	0	[]	1	1
c12.1	['Insomnia Disorder']	['Insomnia Disorder']	1	['Insomnia Disorder']	0	[]	0	[]	1	1
c12.2	['Hypersomnolence Disorder', 'Social Anxiety Disorder']	['Hypersomnolence Disorder', 'Social Anxiety Disorder']	2	['Hypersomnolence Disorder', 'Social Anxiety Disorder']	0	[]	0	[]	1	1
c12.3	['Obstructive Sleep Apnea Hypopnea']	['Obstructive Sleep Apnea Hypopnea']	1	['Obstructive Sleep Apnea Hypopnea']	0	[]	0	[]	1	1
c12.4	['Restless Legs Syndrome', 'Major Depressive Disorder']	['Restless Legs Syndrome']	1	['Restless Legs Syndrome']	0	[]	1	['Major Depressive Disorder']	0.5	1
c13.1	['Female Sexual Interest/Arousal Disorder']	['Relationship Distress With Spouse or Intimate Partner', 'Female Sexual Interest/Arousal Disorder', 'Alcohol Use Disorder']	1	['Female Sexual Interest/Arousal Disorder']	2	['Relationship Distress With Spouse or Intimate Partner', 'Alcohol Use Disorder']	0	[]	1	0.333333
c13.2	['Major Depressive Disorder', 'Substance/Medication-Induced Sexual Dysfunction']	['Major Depressive Disorder', 'Substance/Medication-Induced Sexual Dysfunction']	2	['Major Depressive Disorder', 'Substance/Medication-Induced Sexual Dysfunction']	0	[]	0	[]	1	1
c14.1	['Gender Dysphoria']	['Gender Dysphoria']	1	['Gender Dysphoria']	0	[]	0	[]	1	1
c15.1	['Attention-Deficit/Hyperactivity Disorder', 'Conduct Disorder']	['Attention-Deficit/Hyperactivity Disorder', 'Conduct Disorder']	2	['Attention-Deficit/Hyperactivity Disorder', 'Conduct Disorder']	0	[]	0	[]	1	1
c15.2	['Intermittent Explosive Disorder']	['Intermittent Explosive Disorder']	1	['Intermittent Explosive Disorder']	0	[]	0	[]	1	1
c16.1	['Substance/Medication-Induced Depressive Disorder', 'Alcohol Use Disorder']	['Substance/Medication-Induced Depressive Disorder', 'Alcohol Use Disorder']	2	['Alcohol Use Disorder', 'Substance/Medication-Induced Depressive Disorder']	0	[]	0	[]	1	1
c16.2	['Alcohol Withdrawal', 'Alcohol Use Disorder']	['Alcohol Withdrawal', 'Alcohol Use Disorder']	2	['Alcohol Withdrawal', 'Alcohol Use Disorder']	0	[]	0	[]	1	1
c16.3	['Cocaine Use Disorder']	['cocaine use disorder']	0	[]	1	['cocaine use disorder']	1	['Cocaine Use Disorder']	0	0
c16.4	['Major Depressive Disorder', 'Opioid Use Disorder', 'Tobacco Use Disorder', 'Alcohol Use Disorder']	['Opioid Use Disorder', 'Alcohol Use Disorder']	2	['Opioid Use Disorder', 'Alcohol Use Disorder']	0	[]	2	['Major Depressive Disorder', 'Tobacco Use Disorder']	0.5	1
c16.5	['Opioid Withdrawal', 'Opioid Use Disorder', 'Alcohol Use Disorder']	['Opioid Withdrawal', 'Opioid Use Disorder']	2	['Opioid Withdrawal', 'Opioid Use Disorder']	0	[]	1	['Alcohol Use Disorder']	0.666667	1
c16.6	['Alcohol Use Disorder', 'Cannabis Use Disorder', 'Adjustment Disorders']	['Alcohol Use Disorder', 'Adjustment Disorders']	2	['Adjustment Disorders', 'Alcohol Use Disorder']	0	[]	1	['Cannabis Use Disorder']	0.666667	1
c16.7	['Gambling Disorder']	['Gambling Disorder']	1	['Gambling Disorder']	0	[]	0	[]	1	1
c17.1	['Unspecified Delirium']	['Delirium']	0	[]	1	['Delirium']	1	['Unspecified Delirium']	0	0
c17.2	['Delirium']	['Delirium']	1	['Delirium']	0	[]	0	[]	1	1
c17.3	['Major or Mild Neurocognitive Disorder']	['Major or Mild Neurocognitive Disorder', 'Major Depressive Disorder']	1	['Major or Mild Neurocognitive Disorder']	1	['Major Depressive Disorder']	0	[]	1	0.5
c17.4	['Major Depressive Disorder', 'Major or Mild Neurocognitive Disorder ']	['Major Depressive Disorder']	1	['Major Depressive Disorder']	0	[]	1	['Major or Mild Neurocognitive Disorder ']	0.5	1
c17.5	['Major or Mild Neurocognitive Disorder', 'Rapid Eye Movement Sleep Behavior Disorder']	['Major or Mild Neurocognitive Disorder', 'Rapid Eye Movement Sleep Behavior Disorder']	2	['Major or Mild Neurocognitive Disorder', 'Rapid Eye Movement Sleep Behavior Disorder']	0	[]	0	[]	1	1
c17.6.1	['Unspecified Schizophrenia Spectrum and Other Psychotic Disorder']	['Major or Mild Neurocognitive Disorder']	0	[]	1	['Major or Mild Neurocognitive Disorder']	1	['Unspecified Schizophrenia Spectrum and Other Psychotic Disorder']	0	0
c17.6.2	["Psychotic Disorder Due to Huntington's Disease", 'Major or Mild Neurocognitive Disorder']	['Major or Mild Neurocognitive Disorder']	1	['Major or Mild Neurocognitive Disorder']	0	[]	1	["Psychotic Disorder Due to Huntington's Disease"]	0.5	1
c17.7	['Major or Mild Neurocognitive Disorder', 'Alcohol Use Disorder']	['Major or Mild Neurocognitive Disorder', 'Alcohol Use Disorder']	2	['Major or Mild Neurocognitive Disorder', 'Alcohol Use Disorder']	0	[]	0	[]	1	1
c18.1	['Obsessive-Compulsive Personality Disorder', 'Paranoid Personality Disorder']	['Obsessive-Compulsive Personality Disorder', 'Paranoid Personality Disorder']	2	['Obsessive-Compulsive Personality Disorder', 'Paranoid Personality Disorder']	0	[]	0	[]	1	1
c18.2	['Schizoid Personality Disorder']	['Schizoid Personality Disorder']	1	['Schizoid Personality Disorder']	0	[]	0	[]	1	1
c18.3	['Schizotypal Personality Disorder', 'Paranoid Personality Disorder']	['Schizotypal Personality Disorder']	1	['Schizotypal Personality Disorder']	0	[]	1	['Paranoid Personality Disorder']	0.5	1
c18.4	['Antisocial Personality Disorder']	['Malingering', 'Narcissistic Personality Disorder', 'Antisocial Personality Disorder']	1	['Antisocial Personality Disorder']	2	['Malingering', 'Narcissistic Personality Disorder']	0	[]	1	0.333333
c18.5	['Borderline Personality Disorder']	['Major Depressive Disorder', 'Borderline Personality Disorder']	1	['Borderline Personality Disorder']	1	['Major Depressive Disorder']	0	[]	1	0.5
c18.6	['Histrionic Personality Disorder']	['Histrionic Personality Disorder']	1	['Histrionic Personality Disorder']	0	[]	0	[]	1	1
c18.7	['Narcissistic Personality Disorder']	['Narcissistic Personality Disorder', 'Persistent Depressive Disorder']	1	['Narcissistic Personality Disorder']	1	['Persistent Depressive Disorder']	0	[]	1	0.5
c18.8	['Social Anxiety Disorder', 'Avoidant Personality Disorder']	['Social Anxiety Disorder', 'Avoidant Personality Disorder']	2	['Social Anxiety Disorder', 'Avoidant Personality Disorder']	0	[]	0	[]	1	1
c18.9	['Dependent Personality Disorder', 'Sedative, Hypnotic, or Anxiolytic Use Disorder']	['Dependent Personality Disorder', 'Sedative, Hypnotic, or Anxiolytic Use Disorder', 'Adjustment Disorders']	2	['Dependent Personality Disorder', 'Sedative, Hypnotic, or Anxiolytic Use Disorder']	1	['Adjustment Disorders']	0	[]	1	0.666667
c18.10	['Obsessive-Compulsive Personality Disorder']	['Relationship Distress With Spouse or Intimate Partner', 'Obsessive-Compulsive Personality Disorder']	1	['Obsessive-Compulsive Personality Disorder']	1	['Relationship Distress With Spouse or Intimate Partner']	0	[]	1	0.5
c19.1	['Sexual Sadism Disorder', 'Generalized Anxiety Disorder', 'Alcohol Use Disorder']	['Sexual Sadism Disorder', 'Alcohol Use Disorder']	2	['Sexual Sadism Disorder', 'Alcohol Use Disorder']	0	[]	1	['Generalized Anxiety Disorder']	0.666667	1
c19.2	['Fetishistic Disorder']	['Transvestic Disorder']	0	[]	1	['Transvestic Disorder']	1	['Fetishistic Disorder']	0	0
c19.3	['Cocaine Use Disorder', 'Unspecified Schizophrenia Spectrum and Other Psychotic Disorder', 'Pedophilic Disorder', 'Antisocial Personality Disorder', 'Alcohol Use Disorder']	['Schizophrenia', 'Pedophilic Disorder', 'Antisocial Personality Disorder', 'cocaine use disorder', 'Alcohol Use Disorder']	3	['Antisocial Personality Disorder', 'Pedophilic Disorder', 'Alcohol Use Disorder']	2	['Schizophrenia', 'cocaine use disorder']	2	['Cocaine Use Disorder', 'Unspecified Schizophrenia Spectrum and Other Psychotic Disorder']	0.6	0.6
c19.4	['Tobacco Use Disorder']	['Tobacco Use Disorder']	1	['Tobacco Use Disorder']	0	[]	0	[]	1	1

## Sheet: basic-gpt-41
case_number	answers_dx	model_dx	dx_TP	dx_TP_list	dx_FP	dx_FP_list	dx_FN	dx_FN_list	dx_recall	dx_precision
c1.1	['Intellectual Developmental Disorder (Intellectual Disability)', 'Autism Spectrum Disorder']	['Intellectual Developmental Disorder (Intellectual Disability)', 'Autism Spectrum Disorder']	2	['Intellectual Developmental Disorder (Intellectual Disability)', 'Autism Spectrum Disorder']	0	[]	0	[]	1	1
c1.2	['Autism Spectrum Disorder']	['Major Depressive Disorder', 'Social Anxiety Disorder', 'Autism Spectrum Disorder']	1	['Autism Spectrum Disorder']	2	['Major Depressive Disorder', 'Social Anxiety Disorder']	0	[]	1	0.333333
c1.3	['Attention-Deficit/Hyperactivity Disorder', 'Panic Disorder', 'Specific Learning Disorder', 'Major Depressive Disorder']	['Panic Disorder', 'Social Anxiety Disorder', 'Specific Learning Disorder', 'Major Depressive Disorder', 'Attention-Deficit/Hyperactivity Disorder']	4	['Attention-Deficit/Hyperactivity Disorder', 'Specific Learning Disorder', 'Panic Disorder', 'Major Depressive Disorder']	1	['Social Anxiety Disorder']	0	[]	1	0.8
c1.4	['Specific Learning Disorder', 'Generalized Anxiety Disorder']	['Specific Learning Disorder', 'Social Anxiety Disorder', 'Generalized Anxiety Disorder']	2	['Specific Learning Disorder', 'Generalized Anxiety Disorder']	1	['Social Anxiety Disorder']	0	[]	1	0.666667
c1.5	['Provisional Tic Disorder', 'Separation Anxiety Disorder']	["Tourette's Disorder", 'Separation Anxiety Disorder', 'Obsessive-Compulsive Disorder']	1	['Separation Anxiety Disorder']	2	["Tourette's Disorder", 'Obsessive-Compulsive Disorder']	1	['Provisional Tic Disorder']	0.5	0.333333
c2.1	['Schizophrenia']	['Schizophrenia']	1	['Schizophrenia']	0	[]	0	[]	1	1
c2.2	['Schizophrenia']	['Schizophrenia']	1	['Schizophrenia']	0	[]	0	[]	1	1
c2.3	['Schizophreniform Disorder']	['Schizophreniform Disorder', 'Alcohol Use Disorder']	1	['Schizophreniform Disorder']	1	['Alcohol Use Disorder']	0	[]	1	0.5
c2.4	['Delusional Disorder']	['Delusional Disorder']	1	['Delusional Disorder']	0	[]	0	[]	1	1
c2.5	['Schizoaffective Disorder', 'Cannabis Use Disorder', 'Alcohol Use Disorder']	['Panic Disorder', 'Cannabis Use Disorder', 'Schizoaffective Disorder', 'Major Depressive Disorder', 'Alcohol Use Disorder']	3	['Schizoaffective Disorder', 'Alcohol Use Disorder', 'Cannabis Use Disorder']	2	['Panic Disorder', 'Major Depressive Disorder']	0	[]	1	0.6
c2.6	['Substance/Medication-induced psychotic disorder', 'Bipolar I Disorder', 'Cannabis Use Disorder']	['Substance/Medication-induced psychotic disorder', 'Bipolar I Disorder', 'Cannabis Use Disorder']	3	['Substance/Medication-induced psychotic disorder', 'Bipolar I Disorder', 'Cannabis Use Disorder']	0	[]	0	[]	1	1
c2.7	['Brief Psychotic Disorder']	['Delusional Disorder']	0	[]	1	['Delusional Disorder']	1	['Brief Psychotic Disorder']	0	0
c3.1	['Bipolar I Disorder']	['Schizoaffective Disorder']	0	[]	1	['Schizoaffective Disorder']	1	['Bipolar I Disorder']	0	0
c3.2	['Bipolar I Disorder']	['Sedative, Hypnotic, or Anxiolytic Use Disorder', 'Bipolar I Disorder', 'Alcohol Use Disorder']	1	['Bipolar I Disorder']	2	['Sedative, Hypnotic, or Anxiolytic Use Disorder', 'Alcohol Use Disorder']	0	[]	1	0.333333
c3.3	['Unspecified Anxiety Disorder', 'Bipolar II Disorder']	['Panic Disorder', 'Depersonalization/Derealization Disorder', 'Nonsuicidal Self-Injury', 'Major Depressive Disorder', 'Bipolar II Disorder']	1	['Bipolar II Disorder']	4	['Nonsuicidal Self-Injury', 'Panic Disorder', 'Depersonalization/Derealization Disorder', 'Major Depressive Disorder']	1	['Unspecified Anxiety Disorder']	0.5	0.2
c3.4	['Bipolar II Disorder']	['Bipolar II Disorder']	1	['Bipolar II Disorder']	0	[]	0	[]	1	1
c3.5	['Cyclothymic Disorder']	['Attention-Deficit/Hyperactivity Disorder', 'Bipolar II Disorder']	0	[]	2	['Attention-Deficit/Hyperactivity Disorder', 'Bipolar II Disorder']	1	['Cyclothymic Disorder']	0	0
c3.6	['Bipolar and related disorder due to HIV infection']	['Stimulant Use Disorder', 'Major or Mild Neurocognitive Disorder', 'Major Depressive Disorder', 'Bipolar I Disorder']	0	[]	4	['Stimulant Use Disorder', 'Major or Mild Neurocognitive Disorder', 'Major Depressive Disorder', 'Bipolar I Disorder']	1	['Bipolar and related disorder due to HIV infection']	0	0
c3.7	['Substance/Medication-induced bipolar and related disorder']	['Unspecified Bipolar and Related Disorder', 'Unspecified Catatonia']	0	[]	2	['Unspecified Catatonia', 'Unspecified Bipolar and Related Disorder']	1	['Substance/Medication-induced bipolar and related disorder']	0	0
c3.8	['Bipolar I Disorder']	['Unspecified Schizophrenia Spectrum and Other Psychotic Disorders', 'Bipolar I Disorder']	1	['Bipolar I Disorder']	1	['Unspecified Schizophrenia Spectrum and Other Psychotic Disorders']	0	[]	1	0.5
c3.9	['Unspecified Bipolar and Related Disorder']	['Alcohol Use Disorder', 'Bipolar II Disorder']	0	[]	2	['Bipolar II Disorder', 'Alcohol Use Disorder']	1	['Unspecified Bipolar and Related Disorder']	0	0
c4.1	['Attention-Deficit/Hyperactivity Disorder', 'Disruptive Mood Dysregulation Disorder']	['Attention-Deficit/Hyperactivity Disorder', 'Disruptive Mood Dysregulation Disorder']	2	['Attention-Deficit/Hyperactivity Disorder', 'Disruptive Mood Dysregulation Disorder']	0	[]	0	[]	1	1
c4.2	['Major Depressive Disorder']	['Major Depressive Disorder']	1	['Major Depressive Disorder']	0	[]	0	[]	1	1
c4.3	['Major Depressive Disorder']	['Major Depressive Disorder', 'Alcohol Use Disorder']	1	['Major Depressive Disorder']	1	['Alcohol Use Disorder']	0	[]	1	0.5
c4.4	['Major Depressive Disorder']	['Major Depressive Disorder']	1	['Major Depressive Disorder']	0	[]	0	[]	1	1
c4.5	['Major Depressive Disorder']	['Major Depressive Disorder']	1	['Major Depressive Disorder']	0	[]	0	[]	1	1
c4.6	['Persistent Depressive Disorder']	['Social Anxiety Disorder', 'Persistent Depressive Disorder']	1	['Persistent Depressive Disorder']	1	['Social Anxiety Disorder']	0	[]	1	0.5
c4.7	['Premenstrual Dysphoric Disorder']	['Nonsuicidal Self-Injury', 'Premenstrual Dysphoric Disorder']	1	['Premenstrual Dysphoric Disorder']	1	['Nonsuicidal Self-Injury']	0	[]	1	0.5
c4.8	['Cocaine Use Disorder', 'Substance/Medication-Induced Depressive Disorder']	['Major Depressive Disorder', 'Cocaine Use Disorder', 'Alcohol Use Disorder']	1	['Cocaine Use Disorder']	2	['Major Depressive Disorder', 'Alcohol Use Disorder']	1	['Substance/Medication-Induced Depressive Disorder']	0.5	0.333333
c4.9	["Depressive Disorder Due to Parkinson's Disease", 'Rapid Eye Movement Sleep Behavior Disorder']	["parkinson's disease", 'Major or Mild Neurocognitive Disorder', 'Major Depressive Disorder', 'Rapid Eye Movement Sleep Behavior Disorder']	1	['Rapid Eye Movement Sleep Behavior Disorder']	3	["parkinson's disease", 'Major or Mild Neurocognitive Disorder', 'Major Depressive Disorder']	1	["Depressive Disorder Due to Parkinson's Disease"]	0.5	0.25
c4.10	['Major Depressive Disorder']	['Major Depressive Disorder', 'Borderline Personality Disorder']	1	['Major Depressive Disorder']	1	['Borderline Personality Disorder']	0	[]	1	0.5
c4.11	['Other Specified Depressive Disorder']	['Persistent Depressive Disorder', 'Unspecified Depressive Disorder']	0	[]	2	['Persistent Depressive Disorder', 'Unspecified Depressive Disorder']	1	['Other Specified Depressive Disorder']	0	0
c4.12	[None, 'Other Specified Depressive Disorder']	['Major Depressive Disorder', 'Somatic Symptom Disorder']	0	[]	2	['Major Depressive Disorder', 'Somatic Symptom Disorder']	2	[None, 'Other Specified Depressive Disorder']	0	0
c5.1	['Separation Anxiety Disorder']	['Illness Anxiety Disorder', 'Separation Anxiety Disorder', 'Panic Disorder']	1	['Separation Anxiety Disorder']	2	['Illness Anxiety Disorder', 'Panic Disorder']	0	[]	1	0.333333
c5.2	['Panic Disorder']	['Illness Anxiety Disorder', 'Panic Disorder']	1	['Panic Disorder']	1	['Illness Anxiety Disorder']	0	[]	1	0.5
c5.3	['Agoraphobia', 'Posttraumatic Stress Disorder', 'Social Anxiety Disorder']	['Posttraumatic Stress Disorder', 'Agoraphobia', 'Nonsuicidal Self-Injury', 'Social Anxiety Disorder', 'Major Depressive Disorder']	3	['Agoraphobia', 'Posttraumatic Stress Disorder', 'Social Anxiety Disorder']	2	['Nonsuicidal Self-Injury', 'Major Depressive Disorder']	0	[]	1	0.6
c5.4	['Specific Phobia']	['Alcohol Use Disorder', 'Specific Phobia']	1	['Specific Phobia']	1	['Alcohol Use Disorder']	0	[]	1	0.5
c5.5	['Generalized Anxiety Disorder']	['Agoraphobia', 'Separation Anxiety Disorder', 'Generalized Anxiety Disorder']	1	['Generalized Anxiety Disorder']	2	['Agoraphobia', 'Separation Anxiety Disorder']	0	[]	1	0.333333
c5.6	['Substance/Medication-Induced Anxiety Disorder', 'Alcohol Use Disorder']	['Adjustment Disorders', 'Alcohol Use Disorder']	1	['Alcohol Use Disorder']	1	['Adjustment Disorders']	1	['Substance/Medication-Induced Anxiety Disorder']	0.5	0.5
c6.1	['Obsessive-Compulsive Disorder', 'Major Depressive Disorder']	['Obsessive-Compulsive Disorder', 'Major Depressive Disorder']	2	['Obsessive-Compulsive Disorder', 'Major Depressive Disorder']	0	[]	0	[]	1	1
c6.2	['Obsessive-Compulsive Disorder']	['Unspecified Tic Disorder', 'Obsessive-Compulsive Disorder']	1	['Obsessive-Compulsive Disorder']	1	['Unspecified Tic Disorder']	0	[]	1	0.5
c6.3	['Body Dysmorphic Disorder']	['Body Dysmorphic Disorder', 'Other (or Unknown) Substance Use Disorder', 'Major Depressive Disorder']	1	['Body Dysmorphic Disorder']	2	['Major Depressive Disorder', 'Other (or Unknown) Substance Use Disorder']	0	[]	1	0.333333
c6.4	['Hoarding Disorder', 'Unspecified Depressive Disorder']	['Hoarding Disorder', 'Generalized Anxiety Disorder', 'Major Depressive Disorder']	1	['Hoarding Disorder']	2	['Major Depressive Disorder', 'Generalized Anxiety Disorder']	1	['Unspecified Depressive Disorder']	0.5	0.333333
c6.5	['Excoriation (Skin-Picking) Disorder', 'Trichotillomania (Hair-Pulling Disorder)']	['Excoriation (Skin-Picking) Disorder', 'Trichotillomania (Hair-Pulling Disorder)']	2	['Excoriation (Skin-Picking) Disorder', 'Trichotillomania (Hair-Pulling Disorder)']	0	[]	0	[]	1	1
c7.1	['Disinhibited Social Engagement Disorder']	['Disinhibited Social Engagement Disorder', 'Language Disorder']	1	['Disinhibited Social Engagement Disorder']	1	['Language Disorder']	0	[]	1	0.5
c7.2.1	[]	['Acute Stress Disorder']	0	[]	1	['Acute Stress Disorder']	0	[]	0	0
c7.2.2	['Acute Stress Disorder']	['Acute Stress Disorder']	1	['Acute Stress Disorder']	0	[]	0	[]	1	1
c7.3	['Acute Stress Disorder']	['Posttraumatic Stress Disorder']	0	[]	1	['Posttraumatic Stress Disorder']	1	['Acute Stress Disorder']	0	0
c7.4	['Posttraumatic Stress Disorder']	['Posttraumatic Stress Disorder']	1	['Posttraumatic Stress Disorder']	0	[]	0	[]	1	1
c7.5	['Adjustment Disorders']	['Adjustment Disorders']	1	['Adjustment Disorders']	0	[]	0	[]	1	1
c7.6	['Adjustment Disorders']	['Adjustment Disorders']	1	['Adjustment Disorders']	0	[]	0	[]	1	1
c7.7	['Suicidal Behavior', 'Adjustment Disorders']	['Suicidal Behavior']	1	['Suicidal Behavior']	0	[]	1	['Adjustment Disorders']	0.5	1
c7.8	['Prolonged Grief Disorder', 'Major Depressive Disorder']	['Prolonged Grief Disorder', 'Major Depressive Disorder', 'Posttraumatic Stress Disorder']	2	['Prolonged Grief Disorder', 'Major Depressive Disorder']	1	['Posttraumatic Stress Disorder']	0	[]	1	0.666667
c8.1	['Major Depressive Disorder', 'Dissociative Amnesia', 'Posttraumatic Stress Disorder']	['Major Depressive Disorder', 'Posttraumatic Stress Disorder', 'Borderline Personality Disorder']	2	['Major Depressive Disorder', 'Posttraumatic Stress Disorder']	1	['Borderline Personality Disorder']	1	['Dissociative Amnesia']	0.666667	0.666667
c8.2	['Depersonalization/Derealization Disorder']	['Major Depressive Disorder', 'Depersonalization/Derealization Disorder']	1	['Depersonalization/Derealization Disorder']	1	['Major Depressive Disorder']	0	[]	1	0.5
c8.3	['Other Specified Dissociative Disorder']	['Dissociative Amnesia', 'Unspecified Dissociative Disorder']	0	[]	2	['Dissociative Amnesia', 'Unspecified Dissociative Disorder']	1	['Other Specified Dissociative Disorder']	0	0
c9.1	['Major Depressive Disorder', 'Somatic Symptom Disorder', 'Cannabis Use Disorder']	['Major Depressive Disorder', 'Somatic Symptom Disorder', 'Cannabis Use Disorder']	3	['Major Depressive Disorder', 'Somatic Symptom Disorder', 'Cannabis Use Disorder']	0	[]	0	[]	1	1
c9.2	['Somatic Symptom Disorder']	['Major Depressive Disorder', 'Somatic Symptom Disorder']	1	['Somatic Symptom Disorder']	1	['Major Depressive Disorder']	0	[]	1	0.5
c9.3	['Illness Anxiety Disorder', 'Panic Disorder']	['Panic Disorder', 'Somatic Symptom Disorder']	1	['Panic Disorder']	1	['Somatic Symptom Disorder']	1	['Illness Anxiety Disorder']	0.5	0.5
c9.4	['Functional Neurological Symptom Disorder (Conversion Disorder)']	['Functional Neurological Symptom Disorder (Conversion Disorder)']	1	['Functional Neurological Symptom Disorder (Conversion Disorder)']	0	[]	0	[]	1	1
c9.5	['Factitious Disorder']	['Factitious Disorder']	1	['Factitious Disorder']	0	[]	0	[]	1	1
c9.6	['Psychological Factors Affecting Other Medical Conditions']	['Panic Disorder', 'Generalized Anxiety Disorder']	0	[]	2	['Panic Disorder', 'Generalized Anxiety Disorder']	1	['Psychological Factors Affecting Other Medical Conditions']	0	0
c10.1	['Pica', 'Intellectual Developmental Disorder (Intellectual Disability)']	['Pica', 'Intellectual Developmental Disorder (Intellectual Disability)', 'Adjustment Disorders']	2	['Pica', 'Intellectual Developmental Disorder (Intellectual Disability)']	1	['Adjustment Disorders']	0	[]	1	0.666667
c10.2	['Avoidant/Restrictive Food Intake Disorder']	['Avoidant/Restrictive Food Intake Disorder', 'Social Anxiety Disorder', 'Generalized Anxiety Disorder']	1	['Avoidant/Restrictive Food Intake Disorder']	2	['Social Anxiety Disorder', 'Generalized Anxiety Disorder']	0	[]	1	0.333333
c10.3	['Anorexia Nervosa']	['Avoidant/Restrictive Food Intake Disorder']	0	[]	1	['Avoidant/Restrictive Food Intake Disorder']	1	['Anorexia Nervosa']	0	0
c10.4	['Major Depressive Disorder', 'Bulimia Nervosa']	['Major Depressive Disorder', 'Bulimia Nervosa']	2	['Major Depressive Disorder', 'Bulimia Nervosa']	0	[]	0	[]	1	1
c10.5	['Major Depressive Disorder', 'Binge-Eating Disorder']	['Major Depressive Disorder', 'Binge-Eating Disorder']	2	['Major Depressive Disorder', 'Binge-Eating Disorder']	0	[]	0	[]	1	1
c11.1	['Enuresis']	['Separation Anxiety Disorder', 'Enuresis']	1	['Enuresis']	1	['Separation Anxiety Disorder']	0	[]	1	0.5
c12.1	['Insomnia Disorder']	['Insomnia Disorder']	1	['Insomnia Disorder']	0	[]	0	[]	1	1
c12.2	['Hypersomnolence Disorder', 'Social Anxiety Disorder']	['Hypersomnolence Disorder', 'Social Anxiety Disorder']	2	['Hypersomnolence Disorder', 'Social Anxiety Disorder']	0	[]	0	[]	1	1
c12.3	['Obstructive Sleep Apnea Hypopnea']	['Major Depressive Disorder', 'Obstructive Sleep Apnea Hypopnea']	1	['Obstructive Sleep Apnea Hypopnea']	1	['Major Depressive Disorder']	0	[]	1	0.5
c12.4	['Restless Legs Syndrome', 'Major Depressive Disorder']	['Restless Legs Syndrome', 'Major Depressive Disorder', 'Somatic Symptom Disorder']	2	['Restless Legs Syndrome', 'Major Depressive Disorder']	1	['Somatic Symptom Disorder']	0	[]	1	0.666667
c13.1	['Female Sexual Interest/Arousal Disorder']	['Female Sexual Interest/Arousal Disorder', 'Alcohol Use Disorder']	1	['Female Sexual Interest/Arousal Disorder']	1	['Alcohol Use Disorder']	0	[]	1	0.5
c13.2	['Major Depressive Disorder', 'Substance/Medication-Induced Sexual Dysfunction']	['Erectile Disorder', 'Major Depressive Disorder', 'Delayed Ejaculation']	1	['Major Depressive Disorder']	2	['Erectile Disorder', 'Delayed Ejaculation']	1	['Substance/Medication-Induced Sexual Dysfunction']	0.5	0.333333
c14.1	['Gender Dysphoria']	['Major Depressive Disorder', 'Gender Dysphoria']	1	['Gender Dysphoria']	1	['Major Depressive Disorder']	0	[]	1	0.5
c15.1	['Attention-Deficit/Hyperactivity Disorder', 'Conduct Disorder']	['Attention-Deficit/Hyperactivity Disorder', 'Conduct Disorder']	2	['Attention-Deficit/Hyperactivity Disorder', 'Conduct Disorder']	0	[]	0	[]	1	1
c15.2	['Intermittent Explosive Disorder']	['Intermittent Explosive Disorder']	1	['Intermittent Explosive Disorder']	0	[]	0	[]	1	1
c16.1	['Substance/Medication-Induced Depressive Disorder', 'Alcohol Use Disorder']	['Major Depressive Disorder', 'Alcohol Use Disorder']	1	['Alcohol Use Disorder']	1	['Major Depressive Disorder']	1	['Substance/Medication-Induced Depressive Disorder']	0.5	0.5
c16.2	['Alcohol Withdrawal', 'Alcohol Use Disorder']	['Alcohol Withdrawal', 'Alcohol Use Disorder']	2	['Alcohol Withdrawal', 'Alcohol Use Disorder']	0	[]	0	[]	1	1
c16.3	['Cocaine Use Disorder']	['Stimulant Use Disorder', 'Cocaine Use Disorder', 'Alcohol Use Disorder']	1	['Cocaine Use Disorder']	2	['Stimulant Use Disorder', 'Alcohol Use Disorder']	0	[]	1	0.333333
c16.4	['Major Depressive Disorder', 'Opioid Use Disorder', 'Tobacco Use Disorder', 'Alcohol Use Disorder']	['Opioid Use Disorder', 'Tobacco Use Disorder', 'Alcohol Use Disorder', 'Major Depressive Disorder']	4	['Major Depressive Disorder', 'Opioid Use Disorder', 'Tobacco Use Disorder', 'Alcohol Use Disorder']	0	[]	0	[]	1	1
c16.5	['Opioid Withdrawal', 'Opioid Use Disorder', 'Alcohol Use Disorder']	['Stimulant Use Disorder', 'Opioid Use Disorder', 'Sedative, Hypnotic, or Anxiolytic Use Disorder', 'Alcohol Use Disorder']	2	['Opioid Use Disorder', 'Alcohol Use Disorder']	2	['Stimulant Use Disorder', 'Sedative, Hypnotic, or Anxiolytic Use Disorder']	1	['Opioid Withdrawal']	0.666667	0.5
c16.6	['Alcohol Use Disorder', 'Cannabis Use Disorder', 'Adjustment Disorders']	['Posttraumatic Stress Disorder', 'Cannabis Use Disorder', 'Alcohol Use Disorder']	2	['Cannabis Use Disorder', 'Alcohol Use Disorder']	1	['Posttraumatic Stress Disorder']	1	['Adjustment Disorders']	0.666667	0.666667
c16.7	['Gambling Disorder']	['Gambling Disorder']	1	['Gambling Disorder']	0	[]	0	[]	1	1
c17.1	['Unspecified Delirium']	['Major Depressive Disorder', 'Delirium']	0	[]	2	['Major Depressive Disorder', 'Delirium']	1	['Unspecified Delirium']	0	0
c17.2	['Delirium']	['Substance/Medication-Induced Psychotic Disorder', 'Delirium']	1	['Delirium']	1	['Substance/Medication-Induced Psychotic Disorder']	0	[]	1	0.5
c17.3	['Major or Mild Neurocognitive Disorder']	['Major or Mild Neurocognitive Disorder', 'Persistent Depressive Disorder']	1	['Major or Mild Neurocognitive Disorder']	1	['Persistent Depressive Disorder']	0	[]	1	0.5
c17.4	['Major Depressive Disorder', 'Major or Mild Neurocognitive Disorder ']	['Major or Mild Neurocognitive Disorder', 'Major Depressive Disorder']	1	['Major Depressive Disorder']	1	['Major or Mild Neurocognitive Disorder']	1	['Major or Mild Neurocognitive Disorder ']	0.5	0.5
c17.5	['Major or Mild Neurocognitive Disorder', 'Rapid Eye Movement Sleep Behavior Disorder']	["parkinson's disease", 'Major or Mild Neurocognitive Disorder', 'Rapid Eye Movement Sleep Behavior Disorder']	2	['Major or Mild Neurocognitive Disorder', 'Rapid Eye Movement Sleep Behavior Disorder']	1	["parkinson's disease"]	0	[]	1	0.666667
c17.6.1	['Unspecified Schizophrenia Spectrum and Other Psychotic Disorder']	['Major or Mild Neurocognitive Disorder', 'Psychotic Disorder Due to Another Medical Condition']	0	[]	2	['Major or Mild Neurocognitive Disorder', 'Psychotic Disorder Due to Another Medical Condition']	1	['Unspecified Schizophrenia Spectrum and Other Psychotic Disorder']	0	0
c17.6.2	["Psychotic Disorder Due to Huntington's Disease", 'Major or Mild Neurocognitive Disorder']	['Major or Mild Neurocognitive Disorder', 'Psychotic Disorder Due to Another Medical Condition']	1	['Major or Mild Neurocognitive Disorder']	1	['Psychotic Disorder Due to Another Medical Condition']	1	["Psychotic Disorder Due to Huntington's Disease"]	0.5	0.5
c17.7	['Major or Mild Neurocognitive Disorder', 'Alcohol Use Disorder']	['Personality Change Due to Another Medical Condition', 'Other (or Unknown) Substance Use Disorder']	0	[]	2	['Personality Change Due to Another Medical Condition', 'Other (or Unknown) Substance Use Disorder']	2	['Major or Mild Neurocognitive Disorder', 'Alcohol Use Disorder']	0	0
c18.1	['Obsessive-Compulsive Personality Disorder', 'Paranoid Personality Disorder']	['Obsessive-Compulsive Personality Disorder', 'Paranoid Personality Disorder']	2	['Obsessive-Compulsive Personality Disorder', 'Paranoid Personality Disorder']	0	[]	0	[]	1	1
c18.2	['Schizoid Personality Disorder']	['Hoarding Disorder', 'Schizoid Personality Disorder']	1	['Schizoid Personality Disorder']	1	['Hoarding Disorder']	0	[]	1	0.5
c18.3	['Schizotypal Personality Disorder', 'Paranoid Personality Disorder']	['Schizotypal Personality Disorder']	1	['Schizotypal Personality Disorder']	0	[]	1	['Paranoid Personality Disorder']	0.5	1
c18.4	['Antisocial Personality Disorder']	['Antisocial Personality Disorder']	1	['Antisocial Personality Disorder']	0	[]	0	[]	1	1
c18.5	['Borderline Personality Disorder']	['Major Depressive Disorder', 'Borderline Personality Disorder']	1	['Borderline Personality Disorder']	1	['Major Depressive Disorder']	0	[]	1	0.5
c18.6	['Histrionic Personality Disorder']	['Borderline Personality Disorder']	0	[]	1	['Borderline Personality Disorder']	1	['Histrionic Personality Disorder']	0	0
c18.7	['Narcissistic Personality Disorder']	['Narcissistic Personality Disorder', 'Persistent Depressive Disorder']	1	['Narcissistic Personality Disorder']	1	['Persistent Depressive Disorder']	0	[]	1	0.5
c18.8	['Social Anxiety Disorder', 'Avoidant Personality Disorder']	['Generalized Anxiety Disorder', 'Social Anxiety Disorder', 'Persistent Depressive Disorder']	1	['Social Anxiety Disorder']	2	['Persistent Depressive Disorder', 'Generalized Anxiety Disorder']	1	['Avoidant Personality Disorder']	0.5	0.333333
c18.9	['Dependent Personality Disorder', 'Sedative, Hypnotic, or Anxiolytic Use Disorder']	['Sedative, Hypnotic, or Anxiolytic Use Disorder', 'Dependent Personality Disorder']	2	['Dependent Personality Disorder', 'Sedative, Hypnotic, or Anxiolytic Use Disorder']	0	[]	0	[]	1	1
c18.10	['Obsessive-Compulsive Personality Disorder']	['Obsessive-Compulsive Personality Disorder']	1	['Obsessive-Compulsive Personality Disorder']	0	[]	0	[]	1	1
c19.1	['Sexual Sadism Disorder', 'Generalized Anxiety Disorder', 'Alcohol Use Disorder']	['Other Specified Paraphilic Disorder', 'Generalized Anxiety Disorder', 'Alcohol Use Disorder']	2	['Generalized Anxiety Disorder', 'Alcohol Use Disorder']	1	['Other Specified Paraphilic Disorder']	1	['Sexual Sadism Disorder']	0.666667	0.666667
c19.2	['Fetishistic Disorder']	['Transvestic Disorder']	0	[]	1	['Transvestic Disorder']	1	['Fetishistic Disorder']	0	0
c19.3	['Cocaine Use Disorder', 'Unspecified Schizophrenia Spectrum and Other Psychotic Disorder', 'Pedophilic Disorder', 'Antisocial Personality Disorder', 'Alcohol Use Disorder']	['Cocaine Use Disorder', 'Schizophrenia', 'Pedophilic Disorder', 'Antisocial Personality Disorder', 'Alcohol Use Disorder']	4	['Cocaine Use Disorder', 'Antisocial Personality Disorder', 'Pedophilic Disorder', 'Alcohol Use Disorder']	1	['Schizophrenia']	1	['Unspecified Schizophrenia Spectrum and Other Psychotic Disorder']	0.8	0.8
c19.4	['Tobacco Use Disorder']	['Cocaine Use Disorder', 'Sexual Sadism Disorder', 'Tobacco Use Disorder', 'Fetishistic Disorder', 'Sexual Masochism Disorder']	1	['Tobacco Use Disorder']	4	['Fetishistic Disorder', 'Cocaine Use Disorder', 'Sexual Sadism Disorder', 'Sexual Masochism Disorder']	0	[]	1	0.2

## Sheet: sv-gpt-41
case_number	answers_dx	model_dx	dx_TP	dx_TP_list	dx_FP	dx_FP_list	dx_FN	dx_FN_list	dx_recall	dx_precision
c1.1	['Intellectual Developmental Disorder (Intellectual Disability)', 'Autism Spectrum Disorder']	['Intellectual Developmental Disorder (Intellectual Disability)', 'Autism Spectrum Disorder']	2	['Intellectual Developmental Disorder (Intellectual Disability)', 'Autism Spectrum Disorder']	0	[]	0	[]	1	1
c1.2	['Autism Spectrum Disorder']	['Major Depressive Disorder', 'Autism Spectrum Disorder']	1	['Autism Spectrum Disorder']	1	['Major Depressive Disorder']	0	[]	1	0.5
c1.3	['Attention-Deficit/Hyperactivity Disorder', 'Panic Disorder', 'Specific Learning Disorder', 'Major Depressive Disorder']	['Panic Disorder', 'Social Anxiety Disorder', 'Specific Learning Disorder', 'Major Depressive Disorder', 'Attention-Deficit/Hyperactivity Disorder']	4	['Attention-Deficit/Hyperactivity Disorder', 'Specific Learning Disorder', 'Panic Disorder', 'Major Depressive Disorder']	1	['Social Anxiety Disorder']	0	[]	1	0.8
c1.4	['Specific Learning Disorder', 'Generalized Anxiety Disorder']	['Specific Learning Disorder', 'Social Anxiety Disorder', 'Generalized Anxiety Disorder']	2	['Specific Learning Disorder', 'Generalized Anxiety Disorder']	1	['Social Anxiety Disorder']	0	[]	1	0.666667
c1.5	['Provisional Tic Disorder', 'Separation Anxiety Disorder']	["Tourette's Disorder", 'Separation Anxiety Disorder', 'Obsessive-Compulsive Disorder']	1	['Separation Anxiety Disorder']	2	["Tourette's Disorder", 'Obsessive-Compulsive Disorder']	1	['Provisional Tic Disorder']	0.5	0.333333
c2.1	['Schizophrenia']	['Schizophrenia']	1	['Schizophrenia']	0	[]	0	[]	1	1
c2.2	['Schizophrenia']	['Schizophrenia']	1	['Schizophrenia']	0	[]	0	[]	1	1
c2.3	['Schizophreniform Disorder']	['Schizophreniform Disorder', 'Alcohol Use Disorder']	1	['Schizophreniform Disorder']	1	['Alcohol Use Disorder']	0	[]	1	0.5
c2.4	['Delusional Disorder']	['Delusional Disorder']	1	['Delusional Disorder']	0	[]	0	[]	1	1
c2.5	['Schizoaffective Disorder', 'Cannabis Use Disorder', 'Alcohol Use Disorder']	['Schizoaffective Disorder', 'Panic Disorder', 'Cannabis Use Disorder', 'Alcohol Use Disorder']	3	['Schizoaffective Disorder', 'Alcohol Use Disorder', 'Cannabis Use Disorder']	1	['Panic Disorder']	0	[]	1	0.75
c2.6	['Substance/Medication-induced psychotic disorder', 'Bipolar I Disorder', 'Cannabis Use Disorder']	['Substance/Medication-induced psychotic disorder', 'Bipolar I Disorder', 'Cannabis Use Disorder']	3	['Substance/Medication-induced psychotic disorder', 'Bipolar I Disorder', 'Cannabis Use Disorder']	0	[]	0	[]	1	1
c2.7	['Brief Psychotic Disorder']	['Delusional Disorder']	0	[]	1	['Delusional Disorder']	1	['Brief Psychotic Disorder']	0	0
c3.1	['Bipolar I Disorder']	['Schizoaffective Disorder']	0	[]	1	['Schizoaffective Disorder']	1	['Bipolar I Disorder']	0	0
c3.2	['Bipolar I Disorder']	['Sedative, Hypnotic, or Anxiolytic Use Disorder', 'Bipolar I Disorder', 'Alcohol Use Disorder']	1	['Bipolar I Disorder']	2	['Sedative, Hypnotic, or Anxiolytic Use Disorder', 'Alcohol Use Disorder']	0	[]	1	0.333333
c3.3	['Unspecified Anxiety Disorder', 'Bipolar II Disorder']	['Bipolar II Disorder']	1	['Bipolar II Disorder']	0	[]	1	['Unspecified Anxiety Disorder']	0.5	1
c3.4	['Bipolar II Disorder']	['Bipolar II Disorder']	1	['Bipolar II Disorder']	0	[]	0	[]	1	1
c3.5	['Cyclothymic Disorder']	['Attention-Deficit/Hyperactivity Disorder', 'Bipolar II Disorder']	0	[]	2	['Attention-Deficit/Hyperactivity Disorder', 'Bipolar II Disorder']	1	['Cyclothymic Disorder']	0	0
c3.6	['Bipolar and related disorder due to HIV infection']	['Stimulant Use Disorder', 'Major or Mild Neurocognitive Disorder', 'Bipolar I Disorder']	0	[]	3	['Stimulant Use Disorder', 'Major or Mild Neurocognitive Disorder', 'Bipolar I Disorder']	1	['Bipolar and related disorder due to HIV infection']	0	0
c3.7	['Substance/Medication-induced bipolar and related disorder']	['Unspecified Bipolar and Related Disorder', 'Unspecified Catatonia']	0	[]	2	['Unspecified Catatonia', 'Unspecified Bipolar and Related Disorder']	1	['Substance/Medication-induced bipolar and related disorder']	0	0
c3.8	['Bipolar I Disorder']	['Bipolar I Disorder']	1	['Bipolar I Disorder']	0	[]	0	[]	1	1
c3.9	['Unspecified Bipolar and Related Disorder']	['Bipolar II Disorder']	0	[]	1	['Bipolar II Disorder']	1	['Unspecified Bipolar and Related Disorder']	0	0
c4.1	['Attention-Deficit/Hyperactivity Disorder', 'Disruptive Mood Dysregulation Disorder']	['Attention-Deficit/Hyperactivity Disorder', 'Disruptive Mood Dysregulation Disorder']	2	['Attention-Deficit/Hyperactivity Disorder', 'Disruptive Mood Dysregulation Disorder']	0	[]	0	[]	1	1
c4.2	['Major Depressive Disorder']	['Major Depressive Disorder']	1	['Major Depressive Disorder']	0	[]	0	[]	1	1
c4.3	['Major Depressive Disorder']	['Major Depressive Disorder']	1	['Major Depressive Disorder']	0	[]	0	[]	1	1
c4.4	['Major Depressive Disorder']	['Major Depressive Disorder']	1	['Major Depressive Disorder']	0	[]	0	[]	1	1
c4.5	['Major Depressive Disorder']	['Major Depressive Disorder']	1	['Major Depressive Disorder']	0	[]	0	[]	1	1
c4.6	['Persistent Depressive Disorder']	['Social Anxiety Disorder', 'Persistent Depressive Disorder']	1	['Persistent Depressive Disorder']	1	['Social Anxiety Disorder']	0	[]	1	0.5
c4.7	['Premenstrual Dysphoric Disorder']	['Nonsuicidal Self-Injury', 'Premenstrual Dysphoric Disorder']	1	['Premenstrual Dysphoric Disorder']	1	['Nonsuicidal Self-Injury']	0	[]	1	0.5
c4.8	['Cocaine Use Disorder', 'Substance/Medication-Induced Depressive Disorder']	['Major Depressive Disorder', 'Cocaine Use Disorder', 'Alcohol Use Disorder']	1	['Cocaine Use Disorder']	2	['Major Depressive Disorder', 'Alcohol Use Disorder']	1	['Substance/Medication-Induced Depressive Disorder']	0.5	0.333333
c4.9	["Depressive Disorder Due to Parkinson's Disease", 'Rapid Eye Movement Sleep Behavior Disorder']	["parkinson's disease", 'Major Depressive Disorder', 'Rapid Eye Movement Sleep Behavior Disorder']	1	['Rapid Eye Movement Sleep Behavior Disorder']	2	["parkinson's disease", 'Major Depressive Disorder']	1	["Depressive Disorder Due to Parkinson's Disease"]	0.5	0.333333
c4.10	['Major Depressive Disorder']	['Major Depressive Disorder']	1	['Major Depressive Disorder']	0	[]	0	[]	1	1
c4.11	['Other Specified Depressive Disorder']	['Unspecified Depressive Disorder']	0	[]	1	['Unspecified Depressive Disorder']	1	['Other Specified Depressive Disorder']	0	0
c4.12	[None, 'Other Specified Depressive Disorder']	['Major Depressive Disorder', 'Somatic Symptom Disorder']	0	[]	2	['Major Depressive Disorder', 'Somatic Symptom Disorder']	2	[None, 'Other Specified Depressive Disorder']	0	0
c5.1	['Separation Anxiety Disorder']	['Separation Anxiety Disorder', 'Panic Disorder']	1	['Separation Anxiety Disorder']	1	['Panic Disorder']	0	[]	1	0.5
c5.2	['Panic Disorder']	['Panic Disorder']	1	['Panic Disorder']	0	[]	0	[]	1	1
c5.3	['Agoraphobia', 'Posttraumatic Stress Disorder', 'Social Anxiety Disorder']	['Agoraphobia', 'Nonsuicidal Self-Injury', 'Major Depressive Disorder', 'Social Anxiety Disorder']	2	['Agoraphobia', 'Social Anxiety Disorder']	2	['Nonsuicidal Self-Injury', 'Major Depressive Disorder']	1	['Posttraumatic Stress Disorder']	0.666667	0.5
c5.4	['Specific Phobia']	['Specific Phobia']	1	['Specific Phobia']	0	[]	0	[]	1	1
c5.5	['Generalized Anxiety Disorder']	['Agoraphobia', 'Separation Anxiety Disorder', 'Generalized Anxiety Disorder']	1	['Generalized Anxiety Disorder']	2	['Agoraphobia', 'Separation Anxiety Disorder']	0	[]	1	0.333333
c5.6	['Substance/Medication-Induced Anxiety Disorder', 'Alcohol Use Disorder']	['Alcohol Use Disorder', 'Adjustment Disorders']	1	['Alcohol Use Disorder']	1	['Adjustment Disorders']	1	['Substance/Medication-Induced Anxiety Disorder']	0.5	0.5
c6.1	['Obsessive-Compulsive Disorder', 'Major Depressive Disorder']	['Obsessive-Compulsive Disorder', 'Major Depressive Disorder']	2	['Obsessive-Compulsive Disorder', 'Major Depressive Disorder']	0	[]	0	[]	1	1
c6.2	['Obsessive-Compulsive Disorder']	['Obsessive-Compulsive Disorder']	1	['Obsessive-Compulsive Disorder']	0	[]	0	[]	1	1
c6.3	['Body Dysmorphic Disorder']	['Body Dysmorphic Disorder', 'Major Depressive Disorder']	1	['Body Dysmorphic Disorder']	1	['Major Depressive Disorder']	0	[]	1	0.5
c6.4	['Hoarding Disorder', 'Unspecified Depressive Disorder']	['Generalized Anxiety Disorder', 'Major Depressive Disorder', 'Hoarding Disorder']	1	['Hoarding Disorder']	2	['Major Depressive Disorder', 'Generalized Anxiety Disorder']	1	['Unspecified Depressive Disorder']	0.5	0.333333
c6.5	['Excoriation (Skin-Picking) Disorder', 'Trichotillomania (Hair-Pulling Disorder)']	['Excoriation (Skin-Picking) Disorder', 'Trichotillomania (Hair-Pulling Disorder)']	2	['Excoriation (Skin-Picking) Disorder', 'Trichotillomania (Hair-Pulling Disorder)']	0	[]	0	[]	1	1
c7.1	['Disinhibited Social Engagement Disorder']	['Disinhibited Social Engagement Disorder', 'Language Disorder']	1	['Disinhibited Social Engagement Disorder']	1	['Language Disorder']	0	[]	1	0.5
c7.2.1	[]	['Acute Stress Disorder']	0	[]	1	['Acute Stress Disorder']	0	[]	0	0
c7.2.2	['Acute Stress Disorder']	['Acute Stress Disorder']	1	['Acute Stress Disorder']	0	[]	0	[]	1	1
c7.3	['Acute Stress Disorder']	['Posttraumatic Stress Disorder']	0	[]	1	['Posttraumatic Stress Disorder']	1	['Acute Stress Disorder']	0	0
c7.4	['Posttraumatic Stress Disorder']	['Posttraumatic Stress Disorder']	1	['Posttraumatic Stress Disorder']	0	[]	0	[]	1	1
c7.5	['Adjustment Disorders']	['Adjustment Disorders']	1	['Adjustment Disorders']	0	[]	0	[]	1	1
c7.6	['Adjustment Disorders']	['Adjustment Disorders']	1	['Adjustment Disorders']	0	[]	0	[]	1	1
c7.7	['Suicidal Behavior', 'Adjustment Disorders']	['Non-DSM']	0	[]	1	['Non-DSM']	2	['Suicidal Behavior', 'Adjustment Disorders']	0	0
c7.8	['Prolonged Grief Disorder', 'Major Depressive Disorder']	['Prolonged Grief Disorder', 'Major Depressive Disorder']	2	['Prolonged Grief Disorder', 'Major Depressive Disorder']	0	[]	0	[]	1	1
c8.1	['Major Depressive Disorder', 'Dissociative Amnesia', 'Posttraumatic Stress Disorder']	['Major Depressive Disorder', 'Borderline Personality Disorder', 'Posttraumatic Stress Disorder']	2	['Major Depressive Disorder', 'Posttraumatic Stress Disorder']	1	['Borderline Personality Disorder']	1	['Dissociative Amnesia']	0.666667	0.666667
c8.2	['Depersonalization/Derealization Disorder']	['Major Depressive Disorder', 'Depersonalization/Derealization Disorder']	1	['Depersonalization/Derealization Disorder']	1	['Major Depressive Disorder']	0	[]	1	0.5
c8.3	['Other Specified Dissociative Disorder']	['Unspecified Dissociative Disorder']	0	[]	1	['Unspecified Dissociative Disorder']	1	['Other Specified Dissociative Disorder']	0	0
c9.1	['Major Depressive Disorder', 'Somatic Symptom Disorder', 'Cannabis Use Disorder']	['Major Depressive Disorder', 'Somatic Symptom Disorder', 'Cannabis Use Disorder']	3	['Major Depressive Disorder', 'Somatic Symptom Disorder', 'Cannabis Use Disorder']	0	[]	0	[]	1	1
c9.2	['Somatic Symptom Disorder']	['Major Depressive Disorder', 'Somatic Symptom Disorder']	1	['Somatic Symptom Disorder']	1	['Major Depressive Disorder']	0	[]	1	0.5
c9.3	['Illness Anxiety Disorder', 'Panic Disorder']	['Panic Disorder', 'Somatic Symptom Disorder']	1	['Panic Disorder']	1	['Somatic Symptom Disorder']	1	['Illness Anxiety Disorder']	0.5	0.5
c9.4	['Functional Neurological Symptom Disorder (Conversion Disorder)']	['Functional Neurological Symptom Disorder (Conversion Disorder)']	1	['Functional Neurological Symptom Disorder (Conversion Disorder)']	0	[]	0	[]	1	1
c9.5	['Factitious Disorder']	['Factitious Disorder']	1	['Factitious Disorder']	0	[]	0	[]	1	1
c9.6	['Psychological Factors Affecting Other Medical Conditions']	['Panic Disorder']	0	[]	1	['Panic Disorder']	1	['Psychological Factors Affecting Other Medical Conditions']	0	0
c10.1	['Pica', 'Intellectual Developmental Disorder (Intellectual Disability)']	['Pica', 'Intellectual Developmental Disorder (Intellectual Disability)', 'Adjustment Disorders']	2	['Pica', 'Intellectual Developmental Disorder (Intellectual Disability)']	1	['Adjustment Disorders']	0	[]	1	0.666667
c10.2	['Avoidant/Restrictive Food Intake Disorder']	['Avoidant/Restrictive Food Intake Disorder', 'Generalized Anxiety Disorder']	1	['Avoidant/Restrictive Food Intake Disorder']	1	['Generalized Anxiety Disorder']	0	[]	1	0.5
c10.3	['Anorexia Nervosa']	['Avoidant/Restrictive Food Intake Disorder']	0	[]	1	['Avoidant/Restrictive Food Intake Disorder']	1	['Anorexia Nervosa']	0	0
c10.4	['Major Depressive Disorder', 'Bulimia Nervosa']	['Major Depressive Disorder', 'Bulimia Nervosa']	2	['Major Depressive Disorder', 'Bulimia Nervosa']	0	[]	0	[]	1	1
c10.5	['Major Depressive Disorder', 'Binge-Eating Disorder']	['Major Depressive Disorder', 'Binge-Eating Disorder']	2	['Major Depressive Disorder', 'Binge-Eating Disorder']	0	[]	0	[]	1	1
c11.1	['Enuresis']	['Separation Anxiety Disorder', 'Enuresis']	1	['Enuresis']	1	['Separation Anxiety Disorder']	0	[]	1	0.5
c12.1	['Insomnia Disorder']	['Insomnia Disorder']	1	['Insomnia Disorder']	0	[]	0	[]	1	1
c12.2	['Hypersomnolence Disorder', 'Social Anxiety Disorder']	['Hypersomnolence Disorder', 'Social Anxiety Disorder']	2	['Hypersomnolence Disorder', 'Social Anxiety Disorder']	0	[]	0	[]	1	1
c12.3	['Obstructive Sleep Apnea Hypopnea']	['Major Depressive Disorder', 'Obstructive Sleep Apnea Hypopnea']	1	['Obstructive Sleep Apnea Hypopnea']	1	['Major Depressive Disorder']	0	[]	1	0.5
c12.4	['Restless Legs Syndrome', 'Major Depressive Disorder']	['Restless Legs Syndrome']	1	['Restless Legs Syndrome']	0	[]	1	['Major Depressive Disorder']	0.5	1
c13.1	['Female Sexual Interest/Arousal Disorder']	['Female Sexual Interest/Arousal Disorder', 'Alcohol Use Disorder']	1	['Female Sexual Interest/Arousal Disorder']	1	['Alcohol Use Disorder']	0	[]	1	0.5
c13.2	['Major Depressive Disorder', 'Substance/Medication-Induced Sexual Dysfunction']	['Erectile Disorder', 'Major Depressive Disorder']	1	['Major Depressive Disorder']	1	['Erectile Disorder']	1	['Substance/Medication-Induced Sexual Dysfunction']	0.5	0.5
c14.1	['Gender Dysphoria']	['Gender Dysphoria']	1	['Gender Dysphoria']	0	[]	0	[]	1	1
c15.1	['Attention-Deficit/Hyperactivity Disorder', 'Conduct Disorder']	['Attention-Deficit/Hyperactivity Disorder', 'Conduct Disorder']	2	['Attention-Deficit/Hyperactivity Disorder', 'Conduct Disorder']	0	[]	0	[]	1	1
c15.2	['Intermittent Explosive Disorder']	['Intermittent Explosive Disorder']	1	['Intermittent Explosive Disorder']	0	[]	0	[]	1	1
c16.1	['Substance/Medication-Induced Depressive Disorder', 'Alcohol Use Disorder']	['Major Depressive Disorder', 'Alcohol Use Disorder']	1	['Alcohol Use Disorder']	1	['Major Depressive Disorder']	1	['Substance/Medication-Induced Depressive Disorder']	0.5	0.5
c16.2	['Alcohol Withdrawal', 'Alcohol Use Disorder']	['Alcohol Withdrawal', 'Alcohol Use Disorder']	2	['Alcohol Withdrawal', 'Alcohol Use Disorder']	0	[]	0	[]	1	1
c16.3	['Cocaine Use Disorder']	['Cocaine Use Disorder', 'Alcohol Use Disorder']	1	['Cocaine Use Disorder']	1	['Alcohol Use Disorder']	0	[]	1	0.5
c16.4	['Major Depressive Disorder', 'Opioid Use Disorder', 'Tobacco Use Disorder', 'Alcohol Use Disorder']	['Opioid Use Disorder', 'Tobacco Use Disorder']	2	['Opioid Use Disorder', 'Tobacco Use Disorder']	0	[]	2	['Major Depressive Disorder', 'Alcohol Use Disorder']	0.5	1
c16.5	['Opioid Withdrawal', 'Opioid Use Disorder', 'Alcohol Use Disorder']	['Opioid Use Disorder', 'Alcohol Use Disorder']	2	['Opioid Use Disorder', 'Alcohol Use Disorder']	0	[]	1	['Opioid Withdrawal']	0.666667	1
c16.6	['Alcohol Use Disorder', 'Cannabis Use Disorder', 'Adjustment Disorders']	['Alcohol Use Disorder', 'Posttraumatic Stress Disorder', 'Cannabis Use Disorder']	2	['Cannabis Use Disorder', 'Alcohol Use Disorder']	1	['Posttraumatic Stress Disorder']	1	['Adjustment Disorders']	0.666667	0.666667
c16.7	['Gambling Disorder']	['Gambling Disorder']	1	['Gambling Disorder']	0	[]	0	[]	1	1
c17.1	['Unspecified Delirium']	['Delirium']	0	[]	1	['Delirium']	1	['Unspecified Delirium']	0	0
c17.2	['Delirium']	['Delirium']	1	['Delirium']	0	[]	0	[]	1	1
c17.3	['Major or Mild Neurocognitive Disorder']	['Major or Mild Neurocognitive Disorder']	1	['Major or Mild Neurocognitive Disorder']	0	[]	0	[]	1	1
c17.4	['Major Depressive Disorder', 'Major or Mild Neurocognitive Disorder ']	['Major or Mild Neurocognitive Disorder', 'Major Depressive Disorder']	1	['Major Depressive Disorder']	1	['Major or Mild Neurocognitive Disorder']	1	['Major or Mild Neurocognitive Disorder ']	0.5	0.5
c17.5	['Major or Mild Neurocognitive Disorder', 'Rapid Eye Movement Sleep Behavior Disorder']	["parkinson's disease", 'Major or Mild Neurocognitive Disorder', 'Rapid Eye Movement Sleep Behavior Disorder']	2	['Major or Mild Neurocognitive Disorder', 'Rapid Eye Movement Sleep Behavior Disorder']	1	["parkinson's disease"]	0	[]	1	0.666667
c17.6.1	['Unspecified Schizophrenia Spectrum and Other Psychotic Disorder']	['Major or Mild Neurocognitive Disorder']	0	[]	1	['Major or Mild Neurocognitive Disorder']	1	['Unspecified Schizophrenia Spectrum and Other Psychotic Disorder']	0	0
c17.6.2	["Psychotic Disorder Due to Huntington's Disease", 'Major or Mild Neurocognitive Disorder']	['Major or Mild Neurocognitive Disorder', 'Psychotic Disorder Due to Another Medical Condition']	1	['Major or Mild Neurocognitive Disorder']	1	['Psychotic Disorder Due to Another Medical Condition']	1	["Psychotic Disorder Due to Huntington's Disease"]	0.5	0.5
c17.7	['Major or Mild Neurocognitive Disorder', 'Alcohol Use Disorder']	['Personality Change Due to Another Medical Condition', 'Other (or Unknown) Substance Use Disorder']	0	[]	2	['Personality Change Due to Another Medical Condition', 'Other (or Unknown) Substance Use Disorder']	2	['Major or Mild Neurocognitive Disorder', 'Alcohol Use Disorder']	0	0
c18.1	['Obsessive-Compulsive Personality Disorder', 'Paranoid Personality Disorder']	['Obsessive-Compulsive Personality Disorder', 'Paranoid Personality Disorder']	2	['Obsessive-Compulsive Personality Disorder', 'Paranoid Personality Disorder']	0	[]	0	[]	1	1
c18.2	['Schizoid Personality Disorder']	['Hoarding Disorder', 'Schizoid Personality Disorder']	1	['Schizoid Personality Disorder']	1	['Hoarding Disorder']	0	[]	1	0.5
c18.3	['Schizotypal Personality Disorder', 'Paranoid Personality Disorder']	['Schizotypal Personality Disorder']	1	['Schizotypal Personality Disorder']	0	[]	1	['Paranoid Personality Disorder']	0.5	1
c18.4	['Antisocial Personality Disorder']	['Antisocial Personality Disorder']	1	['Antisocial Personality Disorder']	0	[]	0	[]	1	1
c18.5	['Borderline Personality Disorder']	['Major Depressive Disorder', 'Borderline Personality Disorder']	1	['Borderline Personality Disorder']	1	['Major Depressive Disorder']	0	[]	1	0.5
c18.6	['Histrionic Personality Disorder']	['Borderline Personality Disorder']	0	[]	1	['Borderline Personality Disorder']	1	['Histrionic Personality Disorder']	0	0
c18.7	['Narcissistic Personality Disorder']	['Narcissistic Personality Disorder', 'Persistent Depressive Disorder']	1	['Narcissistic Personality Disorder']	1	['Persistent Depressive Disorder']	0	[]	1	0.5
c18.8	['Social Anxiety Disorder', 'Avoidant Personality Disorder']	['Social Anxiety Disorder']	1	['Social Anxiety Disorder']	0	[]	1	['Avoidant Personality Disorder']	0.5	1
c18.9	['Dependent Personality Disorder', 'Sedative, Hypnotic, or Anxiolytic Use Disorder']	['Dependent Personality Disorder', 'Sedative, Hypnotic, or Anxiolytic Use Disorder']	2	['Dependent Personality Disorder', 'Sedative, Hypnotic, or Anxiolytic Use Disorder']	0	[]	0	[]	1	1
c18.10	['Obsessive-Compulsive Personality Disorder']	['Obsessive-Compulsive Personality Disorder']	1	['Obsessive-Compulsive Personality Disorder']	0	[]	0	[]	1	1
c19.1	['Sexual Sadism Disorder', 'Generalized Anxiety Disorder', 'Alcohol Use Disorder']	['Other Specified Paraphilic Disorder', 'Generalized Anxiety Disorder', 'Alcohol Use Disorder']	2	['Generalized Anxiety Disorder', 'Alcohol Use Disorder']	1	['Other Specified Paraphilic Disorder']	1	['Sexual Sadism Disorder']	0.666667	0.666667
c19.2	['Fetishistic Disorder']	['Transvestic Disorder']	0	[]	1	['Transvestic Disorder']	1	['Fetishistic Disorder']	0	0
c19.3	['Cocaine Use Disorder', 'Unspecified Schizophrenia Spectrum and Other Psychotic Disorder', 'Pedophilic Disorder', 'Antisocial Personality Disorder', 'Alcohol Use Disorder']	['Cocaine Use Disorder', 'Schizophrenia', 'Pedophilic Disorder', 'Antisocial Personality Disorder', 'Alcohol Use Disorder']	4	['Cocaine Use Disorder', 'Antisocial Personality Disorder', 'Pedophilic Disorder', 'Alcohol Use Disorder']	1	['Schizophrenia']	1	['Unspecified Schizophrenia Spectrum and Other Psychotic Disorder']	0.8	0.8
c19.4	['Tobacco Use Disorder']	['Cocaine Use Disorder', 'Tobacco Use Disorder']	1	['Tobacco Use Disorder']	1	['Cocaine Use Disorder']	0	[]	1	0.5

## Sheet: basic-gemini-25-pro
case_number	answers_dx	model_dx	dx_TP	dx_TP_list	dx_FP	dx_FP_list	dx_FN	dx_FN_list	dx_recall	dx_precision
c1.1	['Intellectual Developmental Disorder (Intellectual Disability)', 'Autism Spectrum Disorder']	['Intellectual Developmental Disorder (Intellectual Disability)', 'Autism Spectrum Disorder']	2	['Intellectual Developmental Disorder (Intellectual Disability)', 'Autism Spectrum Disorder']	0	[]	0	[]	1	1
c1.2	['Autism Spectrum Disorder']	['Social Anxiety Disorder', 'Childhood-Onset Fluency Disorder (Stuttering)', 'Autism Spectrum Disorder']	1	['Autism Spectrum Disorder']	2	['Social Anxiety Disorder', 'Childhood-Onset Fluency Disorder (Stuttering)']	0	[]	1	0.333333
c1.3	['Attention-Deficit/Hyperactivity Disorder', 'Panic Disorder', 'Specific Learning Disorder', 'Major Depressive Disorder']	['Social Anxiety Disorder', 'Specific Learning Disorder', 'Major Depressive Disorder', 'Generalized Anxiety Disorder', 'Attention-Deficit/Hyperactivity Disorder']	3	['Attention-Deficit/Hyperactivity Disorder', 'Specific Learning Disorder', 'Major Depressive Disorder']	2	['Social Anxiety Disorder', 'Generalized Anxiety Disorder']	1	['Panic Disorder']	0.75	0.6
c1.4	['Specific Learning Disorder', 'Generalized Anxiety Disorder']	['Specific Learning Disorder', 'Social Anxiety Disorder', 'Generalized Anxiety Disorder']	2	['Specific Learning Disorder', 'Generalized Anxiety Disorder']	1	['Social Anxiety Disorder']	0	[]	1	0.666667
c1.5	['Provisional Tic Disorder', 'Separation Anxiety Disorder']	['Provisional Tic Disorder', 'Separation Anxiety Disorder', 'Obsessive-Compulsive Disorder']	2	['Provisional Tic Disorder', 'Separation Anxiety Disorder']	1	['Obsessive-Compulsive Disorder']	0	[]	1	0.666667
c2.1	['Schizophrenia']	['Schizophrenia']	1	['Schizophrenia']	0	[]	0	[]	1	1
c2.2	['Schizophrenia']	['Schizophrenia']	1	['Schizophrenia']	0	[]	0	[]	1	1
c2.3	['Schizophreniform Disorder']	['Schizophreniform Disorder', 'Alcohol Use Disorder']	1	['Schizophreniform Disorder']	1	['Alcohol Use Disorder']	0	[]	1	0.5
c2.4	['Delusional Disorder']	['Schizophreniform Disorder']	0	[]	1	['Schizophreniform Disorder']	1	['Delusional Disorder']	0	0
c2.5	['Schizoaffective Disorder', 'Cannabis Use Disorder', 'Alcohol Use Disorder']	['Schizoaffective Disorder', 'Panic Disorder', 'Alcohol Use Disorder', 'Cannabis Use Disorder']	3	['Schizoaffective Disorder', 'Alcohol Use Disorder', 'Cannabis Use Disorder']	1	['Panic Disorder']	0	[]	1	0.75
c2.6	['Substance/Medication-induced psychotic disorder', 'Bipolar I Disorder', 'Cannabis Use Disorder']	['Substance/Medication-Induced Psychotic Disorder', 'Bipolar I Disorder', 'Cannabis Use Disorder']	2	['Bipolar I Disorder', 'Cannabis Use Disorder']	1	['Substance/Medication-Induced Psychotic Disorder']	1	['Substance/Medication-induced psychotic disorder']	0.666667	0.666667
c2.7	['Brief Psychotic Disorder']	['Obsessive-Compulsive Disorder', 'Brief Psychotic Disorder']	1	['Brief Psychotic Disorder']	1	['Obsessive-Compulsive Disorder']	0	[]	1	0.5
c3.1	['Bipolar I Disorder']	['Obesity', 'Bipolar I Disorder']	1	['Bipolar I Disorder']	1	['Obesity']	0	[]	1	0.5
c3.2	['Bipolar I Disorder']	['Sedative, Hypnotic, or Anxiolytic Use Disorder', 'Bipolar I Disorder', 'Alcohol Use Disorder']	1	['Bipolar I Disorder']	2	['Sedative, Hypnotic, or Anxiolytic Use Disorder', 'Alcohol Use Disorder']	0	[]	1	0.333333
c3.3	['Unspecified Anxiety Disorder', 'Bipolar II Disorder']	['Bipolar II Disorder']	1	['Bipolar II Disorder']	0	[]	1	['Unspecified Anxiety Disorder']	0.5	1
c3.4	['Bipolar II Disorder']	['Bipolar II Disorder']	1	['Bipolar II Disorder']	0	[]	0	[]	1	1
c3.5	['Cyclothymic Disorder']	['Attention-Deficit/Hyperactivity Disorder', 'Bipolar I Disorder']	0	[]	2	['Attention-Deficit/Hyperactivity Disorder', 'Bipolar I Disorder']	1	['Cyclothymic Disorder']	0	0
c3.6	['Bipolar and related disorder due to HIV infection']	['Stimulant Use Disorder', 'Major or Mild Neurocognitive Disorder', 'Bipolar I Disorder']	0	[]	3	['Stimulant Use Disorder', 'Major or Mild Neurocognitive Disorder', 'Bipolar I Disorder']	1	['Bipolar and related disorder due to HIV infection']	0	0
c3.7	['Substance/Medication-induced bipolar and related disorder']	['Bipolar I Disorder']	0	[]	1	['Bipolar I Disorder']	1	['Substance/Medication-induced bipolar and related disorder']	0	0
c3.8	['Bipolar I Disorder']	['Bipolar I Disorder']	1	['Bipolar I Disorder']	0	[]	0	[]	1	1
c3.9	['Unspecified Bipolar and Related Disorder']	['Bipolar II Disorder']	0	[]	1	['Bipolar II Disorder']	1	['Unspecified Bipolar and Related Disorder']	0	0
c4.1	['Attention-Deficit/Hyperactivity Disorder', 'Disruptive Mood Dysregulation Disorder']	['Attention-Deficit/Hyperactivity Disorder', 'Disruptive Mood Dysregulation Disorder']	2	['Attention-Deficit/Hyperactivity Disorder', 'Disruptive Mood Dysregulation Disorder']	0	[]	0	[]	1	1
c4.2	['Major Depressive Disorder']	['Major Depressive Disorder']	1	['Major Depressive Disorder']	0	[]	0	[]	1	1
c4.3	['Major Depressive Disorder']	['Major Depressive Disorder']	1	['Major Depressive Disorder']	0	[]	0	[]	1	1
c4.4	['Major Depressive Disorder']	['Major Depressive Disorder']	1	['Major Depressive Disorder']	0	[]	0	[]	1	1
c4.5	['Major Depressive Disorder']	['Major Depressive Disorder']	1	['Major Depressive Disorder']	0	[]	0	[]	1	1
c4.6	['Persistent Depressive Disorder']	['Avoidant Personality Disorder', 'Persistent Depressive Disorder']	1	['Persistent Depressive Disorder']	1	['Avoidant Personality Disorder']	0	[]	1	0.5
c4.7	['Premenstrual Dysphoric Disorder']	['Nonsuicidal Self-Injury', 'Premenstrual Dysphoric Disorder']	1	['Premenstrual Dysphoric Disorder']	1	['Nonsuicidal Self-Injury']	0	[]	1	0.5
c4.8	['Cocaine Use Disorder', 'Substance/Medication-Induced Depressive Disorder']	['Major Depressive Disorder', 'Cocaine Use Disorder', 'Alcohol Use Disorder']	1	['Cocaine Use Disorder']	2	['Major Depressive Disorder', 'Alcohol Use Disorder']	1	['Substance/Medication-Induced Depressive Disorder']	0.5	0.333333
c4.9	["Depressive Disorder Due to Parkinson's Disease", 'Rapid Eye Movement Sleep Behavior Disorder']	['Depressive Disorder Due to Another Medical Condition', 'Major or Mild Neurocognitive Disorder', 'Rapid Eye Movement Sleep Behavior Disorder']	1	['Rapid Eye Movement Sleep Behavior Disorder']	2	['Depressive Disorder Due to Another Medical Condition', 'Major or Mild Neurocognitive Disorder']	1	["Depressive Disorder Due to Parkinson's Disease"]	0.5	0.333333
c4.10	['Major Depressive Disorder']	['Bipolar II Disorder']	0	[]	1	['Bipolar II Disorder']	1	['Major Depressive Disorder']	0	0
c4.11	['Other Specified Depressive Disorder']	['Major Depressive Disorder']	0	[]	1	['Major Depressive Disorder']	1	['Other Specified Depressive Disorder']	0	0
c4.12	[None, 'Other Specified Depressive Disorder']	['Major Depressive Disorder']	0	[]	1	['Major Depressive Disorder']	2	[None, 'Other Specified Depressive Disorder']	0	0
c5.1	['Separation Anxiety Disorder']	['Separation Anxiety Disorder', 'Somatic Symptom Disorder']	1	['Separation Anxiety Disorder']	1	['Somatic Symptom Disorder']	0	[]	1	0.5
c5.2	['Panic Disorder']	['Agoraphobia', 'Panic Disorder']	1	['Panic Disorder']	1	['Agoraphobia']	0	[]	1	0.5
c5.3	['Agoraphobia', 'Posttraumatic Stress Disorder', 'Social Anxiety Disorder']	['Posttraumatic Stress Disorder', 'Agoraphobia', 'Nonsuicidal Self-Injury', 'Social Anxiety Disorder', 'Major Depressive Disorder']	3	['Agoraphobia', 'Posttraumatic Stress Disorder', 'Social Anxiety Disorder']	2	['Nonsuicidal Self-Injury', 'Major Depressive Disorder']	0	[]	1	0.6
c5.4	['Specific Phobia']	['Specific Phobia']	1	['Specific Phobia']	0	[]	0	[]	1	1
c5.5	['Generalized Anxiety Disorder']	['Agoraphobia', 'Dependent Personality Disorder', 'Generalized Anxiety Disorder']	1	['Generalized Anxiety Disorder']	2	['Agoraphobia', 'Dependent Personality Disorder']	0	[]	1	0.333333
c5.6	['Substance/Medication-Induced Anxiety Disorder', 'Alcohol Use Disorder']	['Substance/Medication-Induced Bipolar and Related Disorder', 'Alcohol Use Disorder']	1	['Alcohol Use Disorder']	1	['Substance/Medication-Induced Bipolar and Related Disorder']	1	['Substance/Medication-Induced Anxiety Disorder']	0.5	0.5
c6.1	['Obsessive-Compulsive Disorder', 'Major Depressive Disorder']	['Obsessive-Compulsive Disorder', 'Persistent Depressive Disorder', 'Major Depressive Disorder']	2	['Obsessive-Compulsive Disorder', 'Major Depressive Disorder']	1	['Persistent Depressive Disorder']	0	[]	1	0.666667
c6.2	['Obsessive-Compulsive Disorder']	['Obsessive-Compulsive Disorder']	1	['Obsessive-Compulsive Disorder']	0	[]	0	[]	1	1
c6.3	['Body Dysmorphic Disorder']	['Body Dysmorphic Disorder', 'Major Depressive Disorder']	1	['Body Dysmorphic Disorder']	1	['Major Depressive Disorder']	0	[]	1	0.5
c6.4	['Hoarding Disorder', 'Unspecified Depressive Disorder']	['Hoarding Disorder', 'Persistent Depressive Disorder']	1	['Hoarding Disorder']	1	['Persistent Depressive Disorder']	1	['Unspecified Depressive Disorder']	0.5	0.5
c6.5	['Excoriation (Skin-Picking) Disorder', 'Trichotillomania (Hair-Pulling Disorder)']	['Excoriation (Skin-Picking) Disorder', 'Trichotillomania (Hair-Pulling Disorder)']	2	['Excoriation (Skin-Picking) Disorder', 'Trichotillomania (Hair-Pulling Disorder)']	0	[]	0	[]	1	1
c7.1	['Disinhibited Social Engagement Disorder']	['Disinhibited Social Engagement Disorder', 'Global Developmental Delay']	1	['Disinhibited Social Engagement Disorder']	1	['Global Developmental Delay']	0	[]	1	0.5
c7.2.1	[]	['Acute Stress Disorder']	0	[]	1	['Acute Stress Disorder']	0	[]	0	0
c7.2.2	['Acute Stress Disorder']	['Acute Stress Disorder']	1	['Acute Stress Disorder']	0	[]	0	[]	1	1
c7.3	['Acute Stress Disorder']	['Acute Stress Disorder']	1	['Acute Stress Disorder']	0	[]	0	[]	1	1
c7.4	['Posttraumatic Stress Disorder']	['Posttraumatic Stress Disorder']	1	['Posttraumatic Stress Disorder']	0	[]	0	[]	1	1
c7.5	['Adjustment Disorders']	['Adjustment Disorders']	1	['Adjustment Disorders']	0	[]	0	[]	1	1
c7.6	['Adjustment Disorders']	['Adjustment Disorders']	1	['Adjustment Disorders']	0	[]	0	[]	1	1
c7.7	['Suicidal Behavior', 'Adjustment Disorders']	['Other (or Unknown) Substance Intoxication', 'Adjustment Disorders']	1	['Adjustment Disorders']	1	['Other (or Unknown) Substance Intoxication']	1	['Suicidal Behavior']	0.5	0.5
c7.8	['Prolonged Grief Disorder', 'Major Depressive Disorder']	['Prolonged Grief Disorder', 'Major Depressive Disorder']	2	['Prolonged Grief Disorder', 'Major Depressive Disorder']	0	[]	0	[]	1	1
c8.1	['Major Depressive Disorder', 'Dissociative Amnesia', 'Posttraumatic Stress Disorder']	['Posttraumatic Stress Disorder', 'Persistent Depressive Disorder']	1	['Posttraumatic Stress Disorder']	1	['Persistent Depressive Disorder']	2	['Major Depressive Disorder', 'Dissociative Amnesia']	0.333333	0.5
c8.2	['Depersonalization/Derealization Disorder']	['Other Specified Trauma- and Stressor-Related Disorder', 'Major Depressive Disorder', 'Depersonalization/Derealization Disorder']	1	['Depersonalization/Derealization Disorder']	2	['Other Specified Trauma- and Stressor-Related Disorder', 'Major Depressive Disorder']	0	[]	1	0.333333
c8.3	['Other Specified Dissociative Disorder']	['Other Specified Dissociative Disorder', 'Functional Neurological Symptom Disorder (Conversion Disorder)']	1	['Other Specified Dissociative Disorder']	1	['Functional Neurological Symptom Disorder (Conversion Disorder)']	0	[]	1	0.5
c9.1	['Major Depressive Disorder', 'Somatic Symptom Disorder', 'Cannabis Use Disorder']	['Major Depressive Disorder', 'Somatic Symptom Disorder', 'Cannabis Use Disorder']	3	['Major Depressive Disorder', 'Somatic Symptom Disorder', 'Cannabis Use Disorder']	0	[]	0	[]	1	1
c9.2	['Somatic Symptom Disorder']	['Major Depressive Disorder', 'Somatic Symptom Disorder']	1	['Somatic Symptom Disorder']	1	['Major Depressive Disorder']	0	[]	1	0.5
c9.3	['Illness Anxiety Disorder', 'Panic Disorder']	['Panic Disorder', 'Somatic Symptom Disorder']	1	['Panic Disorder']	1	['Somatic Symptom Disorder']	1	['Illness Anxiety Disorder']	0.5	0.5
c9.4	['Functional Neurological Symptom Disorder (Conversion Disorder)']	['Functional Neurological Symptom Disorder (Conversion Disorder)']	1	['Functional Neurological Symptom Disorder (Conversion Disorder)']	0	[]	0	[]	1	1
c9.5	['Factitious Disorder']	['Factitious Disorder']	1	['Factitious Disorder']	0	[]	0	[]	1	1
c9.6	['Psychological Factors Affecting Other Medical Conditions']	['Separation Anxiety Disorder', 'Psychological Factors Affecting Other Medical Conditions']	1	['Psychological Factors Affecting Other Medical Conditions']	1	['Separation Anxiety Disorder']	0	[]	1	0.5
c10.1	['Pica', 'Intellectual Developmental Disorder (Intellectual Disability)']	['Pica', 'Intellectual Developmental Disorder (Intellectual Disability)', 'Adjustment Disorders']	2	['Pica', 'Intellectual Developmental Disorder (Intellectual Disability)']	1	['Adjustment Disorders']	0	[]	1	0.666667
c10.2	['Avoidant/Restrictive Food Intake Disorder']	['Avoidant/Restrictive Food Intake Disorder', 'Social Anxiety Disorder']	1	['Avoidant/Restrictive Food Intake Disorder']	1	['Social Anxiety Disorder']	0	[]	1	0.5
c10.3	['Anorexia Nervosa']	['Avoidant/Restrictive Food Intake Disorder']	0	[]	1	['Avoidant/Restrictive Food Intake Disorder']	1	['Anorexia Nervosa']	0	0
c10.4	['Major Depressive Disorder', 'Bulimia Nervosa']	['Major Depressive Disorder', 'Bulimia Nervosa']	2	['Major Depressive Disorder', 'Bulimia Nervosa']	0	[]	0	[]	1	1
c10.5	['Major Depressive Disorder', 'Binge-Eating Disorder']	['Major Depressive Disorder', 'Binge-Eating Disorder']	2	['Major Depressive Disorder', 'Binge-Eating Disorder']	0	[]	0	[]	1	1
c11.1	['Enuresis']	['Separation Anxiety Disorder', 'Enuresis']	1	['Enuresis']	1	['Separation Anxiety Disorder']	0	[]	1	0.5
c12.1	['Insomnia Disorder']	['Insomnia Disorder']	1	['Insomnia Disorder']	0	[]	0	[]	1	1
c12.2	['Hypersomnolence Disorder', 'Social Anxiety Disorder']	['Hypersomnolence disorder', 'Social Anxiety Disorder']	1	['Social Anxiety Disorder']	1	['Hypersomnolence disorder']	1	['Hypersomnolence Disorder']	0.5	0.5
c12.3	['Obstructive Sleep Apnea Hypopnea']	['Sexual Dysfunction Due to Another Medical Condition', 'Obstructive Sleep Apnea Hypopnea']	1	['Obstructive Sleep Apnea Hypopnea']	1	['Sexual Dysfunction Due to Another Medical Condition']	0	[]	1	0.5
c12.4	['Restless Legs Syndrome', 'Major Depressive Disorder']	['Restless Legs Syndrome', 'Major Depressive Disorder']	2	['Restless Legs Syndrome', 'Major Depressive Disorder']	0	[]	0	[]	1	1
c13.1	['Female Sexual Interest/Arousal Disorder']	['Female Sexual Interest/Arousal Disorder', 'Alcohol Use Disorder']	1	['Female Sexual Interest/Arousal Disorder']	1	['Alcohol Use Disorder']	0	[]	1	0.5
c13.2	['Major Depressive Disorder', 'Substance/Medication-Induced Sexual Dysfunction']	['Major Depressive Disorder', 'Substance/Medication-Induced Sexual Dysfunction']	2	['Major Depressive Disorder', 'Substance/Medication-Induced Sexual Dysfunction']	0	[]	0	[]	1	1
c14.1	['Gender Dysphoria']	['Major Depressive Disorder', 'Social Anxiety Disorder', 'Gender Dysphoria']	1	['Gender Dysphoria']	2	['Major Depressive Disorder', 'Social Anxiety Disorder']	0	[]	1	0.333333
c15.1	['Attention-Deficit/Hyperactivity Disorder', 'Conduct Disorder']	['Attention-Deficit/Hyperactivity Disorder', 'Conduct Disorder']	2	['Attention-Deficit/Hyperactivity Disorder', 'Conduct Disorder']	0	[]	0	[]	1	1
c15.2	['Intermittent Explosive Disorder']	['Intermittent Explosive Disorder']	1	['Intermittent Explosive Disorder']	0	[]	0	[]	1	1
c16.1	['Substance/Medication-Induced Depressive Disorder', 'Alcohol Use Disorder']	['Major Depressive Disorder', 'Alcohol Use Disorder']	1	['Alcohol Use Disorder']	1	['Major Depressive Disorder']	1	['Substance/Medication-Induced Depressive Disorder']	0.5	0.5
c16.2	['Alcohol Withdrawal', 'Alcohol Use Disorder']	['Alcohol Withdrawal', 'Alcohol Use Disorder']	2	['Alcohol Withdrawal', 'Alcohol Use Disorder']	0	[]	0	[]	1	1
c16.3	['Cocaine Use Disorder']	['Stimulant Use Disorder', 'Substance/Medication-Induced Sleep Disorder']	0	[]	2	['Stimulant Use Disorder', 'Substance/Medication-Induced Sleep Disorder']	1	['Cocaine Use Disorder']	0	0
c16.4	['Major Depressive Disorder', 'Opioid Use Disorder', 'Tobacco Use Disorder', 'Alcohol Use Disorder']	['Alcohol Use Disorder', 'Opioid Use Disorder', 'Tobacco Use Disorder', 'Major Depressive Disorder']	4	['Major Depressive Disorder', 'Opioid Use Disorder', 'Tobacco Use Disorder', 'Alcohol Use Disorder']	0	[]	0	[]	1	1
c16.5	['Opioid Withdrawal', 'Opioid Use Disorder', 'Alcohol Use Disorder']	['Stimulant Use Disorder', 'Opioid Use Disorder', 'Alcohol Use Disorder']	2	['Opioid Use Disorder', 'Alcohol Use Disorder']	1	['Stimulant Use Disorder']	1	['Opioid Withdrawal']	0.666667	0.666667
c16.6	['Alcohol Use Disorder', 'Cannabis Use Disorder', 'Adjustment Disorders']	['Posttraumatic Stress Disorder', 'Cannabis Use Disorder', 'Alcohol Use Disorder']	2	['Cannabis Use Disorder', 'Alcohol Use Disorder']	1	['Posttraumatic Stress Disorder']	1	['Adjustment Disorders']	0.666667	0.666667
c16.7	['Gambling Disorder']	['Gambling Disorder']	1	['Gambling Disorder']	0	[]	0	[]	1	1
c17.1	['Unspecified Delirium']	['Antipsychotic Medication√ê and Other Dopamine Receptor Blocking Agent√êInduced Parkinsonism', 'Delirium', 'Adjustment Disorders']	0	[]	3	['Antipsychotic Medication√ê and Other Dopamine Receptor Blocking Agent√êInduced Parkinsonism', 'Delirium', 'Adjustment Disorders']	1	['Unspecified Delirium']	0	0
c17.2	['Delirium']	['Sedative, Hypnotic, or Anxiolytic Use Disorder', 'Opioid Use Disorder', 'Delirium']	1	['Delirium']	2	['Sedative, Hypnotic, or Anxiolytic Use Disorder', 'Opioid Use Disorder']	0	[]	1	0.333333
c17.3	['Major or Mild Neurocognitive Disorder']	['Major or Mild Neurocognitive Disorder']	1	['Major or Mild Neurocognitive Disorder']	0	[]	0	[]	1	1
c17.4	['Major Depressive Disorder', 'Major or Mild Neurocognitive Disorder ']	['Major or Mild Neurocognitive Disorder', 'Major Depressive Disorder']	1	['Major Depressive Disorder']	1	['Major or Mild Neurocognitive Disorder']	1	['Major or Mild Neurocognitive Disorder ']	0.5	0.5
c17.5	['Major or Mild Neurocognitive Disorder', 'Rapid Eye Movement Sleep Behavior Disorder']	['Major or Mild Neurocognitive Disorder', 'Rapid Eye Movement Sleep Behavior Disorder']	2	['Major or Mild Neurocognitive Disorder', 'Rapid Eye Movement Sleep Behavior Disorder']	0	[]	0	[]	1	1
c17.6.1	['Unspecified Schizophrenia Spectrum and Other Psychotic Disorder']	['Major or Mild Neurocognitive Disorder', 'Tobacco Use Disorder']	0	[]	2	['Major or Mild Neurocognitive Disorder', 'Tobacco Use Disorder']	1	['Unspecified Schizophrenia Spectrum and Other Psychotic Disorder']	0	0
c17.6.2	["Psychotic Disorder Due to Huntington's Disease", 'Major or Mild Neurocognitive Disorder']	['Major or Mild Neurocognitive Disorder', 'Psychotic Disorder Due to Another Medical Condition', 'Tobacco Use Disorder']	1	['Major or Mild Neurocognitive Disorder']	2	['Psychotic Disorder Due to Another Medical Condition', 'Tobacco Use Disorder']	1	["Psychotic Disorder Due to Huntington's Disease"]	0.5	0.333333
c17.7	['Major or Mild Neurocognitive Disorder', 'Alcohol Use Disorder']	['Major or Mild Neurocognitive Disorder', 'Alcohol Use Disorder']	2	['Major or Mild Neurocognitive Disorder', 'Alcohol Use Disorder']	0	[]	0	[]	1	1
c18.1	['Obsessive-Compulsive Personality Disorder', 'Paranoid Personality Disorder']	['Obsessive-Compulsive Personality Disorder', 'Paranoid Personality Disorder']	2	['Obsessive-Compulsive Personality Disorder', 'Paranoid Personality Disorder']	0	[]	0	[]	1	1
c18.2	['Schizoid Personality Disorder']	['Uncomplicated Bereavement', 'Hoarding Disorder', 'Schizoid Personality Disorder']	1	['Schizoid Personality Disorder']	2	['Uncomplicated Bereavement', 'Hoarding Disorder']	0	[]	1	0.333333
c18.3	['Schizotypal Personality Disorder', 'Paranoid Personality Disorder']	['Schizotypal Personality Disorder']	1	['Schizotypal Personality Disorder']	0	[]	1	['Paranoid Personality Disorder']	0.5	1
c18.4	['Antisocial Personality Disorder']	['Malingering', 'Narcissistic Personality Disorder', 'Antisocial Personality Disorder']	1	['Antisocial Personality Disorder']	2	['Malingering', 'Narcissistic Personality Disorder']	0	[]	1	0.333333
c18.5	['Borderline Personality Disorder']	['Narcissistic Personality Disorder', 'Borderline Personality Disorder', 'Persistent Depressive Disorder']	1	['Borderline Personality Disorder']	2	['Narcissistic Personality Disorder', 'Persistent Depressive Disorder']	0	[]	1	0.333333
c18.6	['Histrionic Personality Disorder']	['Histrionic Personality Disorder', 'Somatic Symptom Disorder', 'Borderline Personality Disorder']	1	['Histrionic Personality Disorder']	2	['Somatic Symptom Disorder', 'Borderline Personality Disorder']	0	[]	1	0.333333
c18.7	['Narcissistic Personality Disorder']	['Narcissistic Personality Disorder', 'Persistent Depressive Disorder']	1	['Narcissistic Personality Disorder']	1	['Persistent Depressive Disorder']	0	[]	1	0.5
c18.8	['Social Anxiety Disorder', 'Avoidant Personality Disorder']	['Social Anxiety Disorder', 'Avoidant Personality Disorder']	2	['Social Anxiety Disorder', 'Avoidant Personality Disorder']	0	[]	0	[]	1	1
c18.9	['Dependent Personality Disorder', 'Sedative, Hypnotic, or Anxiolytic Use Disorder']	['Dependent Personality Disorder', 'Sedative, Hypnotic, or Anxiolytic Use Disorder']	2	['Dependent Personality Disorder', 'Sedative, Hypnotic, or Anxiolytic Use Disorder']	0	[]	0	[]	1	1
c18.10	['Obsessive-Compulsive Personality Disorder']	['Obsessive-Compulsive Personality Disorder']	1	['Obsessive-Compulsive Personality Disorder']	0	[]	0	[]	1	1
c19.1	['Sexual Sadism Disorder', 'Generalized Anxiety Disorder', 'Alcohol Use Disorder']	['Sexual Sadism Disorder', 'Generalized Anxiety Disorder', 'Alcohol Use Disorder']	3	['Sexual Sadism Disorder', 'Generalized Anxiety Disorder', 'Alcohol Use Disorder']	0	[]	0	[]	1	1
c19.2	['Fetishistic Disorder']	['Fetishistic Disorder', 'Adjustment Disorders']	1	['Fetishistic Disorder']	1	['Adjustment Disorders']	0	[]	1	0.5
c19.3	['Cocaine Use Disorder', 'Unspecified Schizophrenia Spectrum and Other Psychotic Disorder', 'Pedophilic Disorder', 'Antisocial Personality Disorder', 'Alcohol Use Disorder']	[]	0	[]	0	[]	5	['Cocaine Use Disorder', 'Pedophilic Disorder', 'Unspecified Schizophrenia Spectrum and Other Psychotic Disorder', 'Antisocial Personality Disorder', 'Alcohol Use Disorder']	0	0
c19.4	['Tobacco Use Disorder']	['Stimulant Use Disorder', 'Persistent Depressive Disorder', 'Tobacco Use Disorder']	1	['Tobacco Use Disorder']	2	['Stimulant Use Disorder', 'Persistent Depressive Disorder']	0	[]	1	0.333333

## Sheet: sv-gemini-25-pro
case_number	answers_dx	model_dx	dx_TP	dx_TP_list	dx_FP	dx_FP_list	dx_FN	dx_FN_list	dx_recall	dx_precision
c1.1	['Intellectual Developmental Disorder (Intellectual Disability)', 'Autism Spectrum Disorder']	['Intellectual Developmental Disorder (Intellectual Disability)', 'Autism Spectrum Disorder']	2	['Intellectual Developmental Disorder (Intellectual Disability)', 'Autism Spectrum Disorder']	0	[]	0	[]	1	1
c1.2	['Autism Spectrum Disorder']	['Social Anxiety Disorder', 'Childhood-Onset Fluency Disorder (Stuttering)', 'Autism Spectrum Disorder']	1	['Autism Spectrum Disorder']	2	['Social Anxiety Disorder', 'Childhood-Onset Fluency Disorder (Stuttering)']	0	[]	1	0.333333
c1.3	['Attention-Deficit/Hyperactivity Disorder', 'Panic Disorder', 'Specific Learning Disorder', 'Major Depressive Disorder']	['Social Anxiety Disorder', 'Specific Learning Disorder', 'Major Depressive Disorder', 'Generalized Anxiety Disorder', 'Attention-Deficit/Hyperactivity Disorder']	3	['Attention-Deficit/Hyperactivity Disorder', 'Specific Learning Disorder', 'Major Depressive Disorder']	2	['Social Anxiety Disorder', 'Generalized Anxiety Disorder']	1	['Panic Disorder']	0.75	0.6
c1.4	['Specific Learning Disorder', 'Generalized Anxiety Disorder']	['Specific Learning Disorder', 'Social Anxiety Disorder', 'Generalized Anxiety Disorder']	2	['Specific Learning Disorder', 'Generalized Anxiety Disorder']	1	['Social Anxiety Disorder']	0	[]	1	0.666667
c1.5	['Provisional Tic Disorder', 'Separation Anxiety Disorder']	['Provisional Tic Disorder', 'Separation Anxiety Disorder', 'Obsessive-Compulsive Disorder']	2	['Provisional Tic Disorder', 'Separation Anxiety Disorder']	1	['Obsessive-Compulsive Disorder']	0	[]	1	0.666667
c2.1	['Schizophrenia']	['Schizophrenia']	1	['Schizophrenia']	0	[]	0	[]	1	1
c2.2	['Schizophrenia']	['Schizophrenia']	1	['Schizophrenia']	0	[]	0	[]	1	1
c2.3	['Schizophreniform Disorder']	['Schizophreniform Disorder', 'Alcohol Use Disorder']	1	['Schizophreniform Disorder']	1	['Alcohol Use Disorder']	0	[]	1	0.5
c2.4	['Delusional Disorder']	['Schizophreniform Disorder']	0	[]	1	['Schizophreniform Disorder']	1	['Delusional Disorder']	0	0
c2.5	['Schizoaffective Disorder', 'Cannabis Use Disorder', 'Alcohol Use Disorder']	['Schizoaffective Disorder', 'Cannabis Use Disorder', 'Alcohol Use Disorder']	3	['Schizoaffective Disorder', 'Alcohol Use Disorder', 'Cannabis Use Disorder']	0	[]	0	[]	1	1
c2.6	['Substance/Medication-induced psychotic disorder', 'Bipolar I Disorder', 'Cannabis Use Disorder']	['Substance/Medication-Induced Psychotic Disorder', 'Bipolar I Disorder', 'Cannabis Use Disorder']	2	['Bipolar I Disorder', 'Cannabis Use Disorder']	1	['Substance/Medication-Induced Psychotic Disorder']	1	['Substance/Medication-induced psychotic disorder']	0.666667	0.666667
c2.7	['Brief Psychotic Disorder']	['Brief Psychotic Disorder']	1	['Brief Psychotic Disorder']	0	[]	0	[]	1	1
c3.1	['Bipolar I Disorder']	['Obesity', 'Bipolar I Disorder']	1	['Bipolar I Disorder']	1	['Obesity']	0	[]	1	0.5
c3.2	['Bipolar I Disorder']	['Sedative, Hypnotic, or Anxiolytic Use Disorder', 'Bipolar I Disorder', 'Alcohol Use Disorder']	1	['Bipolar I Disorder']	2	['Sedative, Hypnotic, or Anxiolytic Use Disorder', 'Alcohol Use Disorder']	0	[]	1	0.333333
c3.3	['Unspecified Anxiety Disorder', 'Bipolar II Disorder']	['Bipolar II Disorder']	1	['Bipolar II Disorder']	0	[]	1	['Unspecified Anxiety Disorder']	0.5	1
c3.4	['Bipolar II Disorder']	['Bipolar II Disorder']	1	['Bipolar II Disorder']	0	[]	0	[]	1	1
c3.5	['Cyclothymic Disorder']	['Attention-Deficit/Hyperactivity Disorder', 'Bipolar I Disorder']	0	[]	2	['Attention-Deficit/Hyperactivity Disorder', 'Bipolar I Disorder']	1	['Cyclothymic Disorder']	0	0
c3.6	['Bipolar and related disorder due to HIV infection']	['Stimulant Use Disorder', 'Major or Mild Neurocognitive Disorder', 'Bipolar I Disorder']	0	[]	3	['Stimulant Use Disorder', 'Major or Mild Neurocognitive Disorder', 'Bipolar I Disorder']	1	['Bipolar and related disorder due to HIV infection']	0	0
c3.7	['Substance/Medication-induced bipolar and related disorder']	['Bipolar I Disorder']	0	[]	1	['Bipolar I Disorder']	1	['Substance/Medication-induced bipolar and related disorder']	0	0
c3.8	['Bipolar I Disorder']	['Bipolar I Disorder']	1	['Bipolar I Disorder']	0	[]	0	[]	1	1
c3.9	['Unspecified Bipolar and Related Disorder']	['Bipolar II Disorder']	0	[]	1	['Bipolar II Disorder']	1	['Unspecified Bipolar and Related Disorder']	0	0
c4.1	['Attention-Deficit/Hyperactivity Disorder', 'Disruptive Mood Dysregulation Disorder']	['Attention-Deficit/Hyperactivity Disorder', 'Disruptive Mood Dysregulation Disorder']	2	['Attention-Deficit/Hyperactivity Disorder', 'Disruptive Mood Dysregulation Disorder']	0	[]	0	[]	1	1
c4.2	['Major Depressive Disorder']	['Major Depressive Disorder']	1	['Major Depressive Disorder']	0	[]	0	[]	1	1
c4.3	['Major Depressive Disorder']	['Major Depressive Disorder']	1	['Major Depressive Disorder']	0	[]	0	[]	1	1
c4.4	['Major Depressive Disorder']	['Major Depressive Disorder']	1	['Major Depressive Disorder']	0	[]	0	[]	1	1
c4.5	['Major Depressive Disorder']	['Major Depressive Disorder']	1	['Major Depressive Disorder']	0	[]	0	[]	1	1
c4.6	['Persistent Depressive Disorder']	['Persistent Depressive Disorder', 'Avoidant Personality Disorder']	1	['Persistent Depressive Disorder']	1	['Avoidant Personality Disorder']	0	[]	1	0.5
c4.7	['Premenstrual Dysphoric Disorder']	['Premenstrual Dysphoric Disorder']	1	['Premenstrual Dysphoric Disorder']	0	[]	0	[]	1	1
c4.8	['Cocaine Use Disorder', 'Substance/Medication-Induced Depressive Disorder']	['Major Depressive Disorder', 'Cocaine Use Disorder', 'Alcohol Use Disorder']	1	['Cocaine Use Disorder']	2	['Major Depressive Disorder', 'Alcohol Use Disorder']	1	['Substance/Medication-Induced Depressive Disorder']	0.5	0.333333
c4.9	["Depressive Disorder Due to Parkinson's Disease", 'Rapid Eye Movement Sleep Behavior Disorder']	['Depressive Disorder Due to Another Medical Condition', 'Major or Mild Neurocognitive Disorder', 'Rapid Eye Movement Sleep Behavior Disorder']	1	['Rapid Eye Movement Sleep Behavior Disorder']	2	['Depressive Disorder Due to Another Medical Condition', 'Major or Mild Neurocognitive Disorder']	1	["Depressive Disorder Due to Parkinson's Disease"]	0.5	0.333333
c4.10	['Major Depressive Disorder']	['Bipolar II Disorder']	0	[]	1	['Bipolar II Disorder']	1	['Major Depressive Disorder']	0	0
c4.11	['Other Specified Depressive Disorder']	['Major Depressive Disorder']	0	[]	1	['Major Depressive Disorder']	1	['Other Specified Depressive Disorder']	0	0
c4.12	[None, 'Other Specified Depressive Disorder']	['Major Depressive Disorder']	0	[]	1	['Major Depressive Disorder']	2	[None, 'Other Specified Depressive Disorder']	0	0
c5.1	['Separation Anxiety Disorder']	['Separation Anxiety Disorder']	1	['Separation Anxiety Disorder']	0	[]	0	[]	1	1
c5.2	['Panic Disorder']	['Agoraphobia', 'Panic Disorder']	1	['Panic Disorder']	1	['Agoraphobia']	0	[]	1	0.5
c5.3	['Agoraphobia', 'Posttraumatic Stress Disorder', 'Social Anxiety Disorder']	['Posttraumatic Stress Disorder', 'Agoraphobia', 'Nonsuicidal Self-Injury', 'Social Anxiety Disorder', 'Major Depressive Disorder']	3	['Agoraphobia', 'Posttraumatic Stress Disorder', 'Social Anxiety Disorder']	2	['Nonsuicidal Self-Injury', 'Major Depressive Disorder']	0	[]	1	0.6
c5.4	['Specific Phobia']	['Specific Phobia']	1	['Specific Phobia']	0	[]	0	[]	1	1
c5.5	['Generalized Anxiety Disorder']	['Dependent Personality Disorder', 'Generalized Anxiety Disorder', 'Agoraphobia']	1	['Generalized Anxiety Disorder']	2	['Dependent Personality Disorder', 'Agoraphobia']	0	[]	1	0.333333
c5.6	['Substance/Medication-Induced Anxiety Disorder', 'Alcohol Use Disorder']	['Substance/Medication-Induced Bipolar and Related Disorder', 'Alcohol Use Disorder']	1	['Alcohol Use Disorder']	1	['Substance/Medication-Induced Bipolar and Related Disorder']	1	['Substance/Medication-Induced Anxiety Disorder']	0.5	0.5
c6.1	['Obsessive-Compulsive Disorder', 'Major Depressive Disorder']	['Obsessive-Compulsive Disorder', 'Persistent Depressive Disorder']	1	['Obsessive-Compulsive Disorder']	1	['Persistent Depressive Disorder']	1	['Major Depressive Disorder']	0.5	0.5
c6.2	['Obsessive-Compulsive Disorder']	['Obsessive-Compulsive Disorder']	1	['Obsessive-Compulsive Disorder']	0	[]	0	[]	1	1
c6.3	['Body Dysmorphic Disorder']	['Body Dysmorphic Disorder', 'Major Depressive Disorder']	1	['Body Dysmorphic Disorder']	1	['Major Depressive Disorder']	0	[]	1	0.5
c6.4	['Hoarding Disorder', 'Unspecified Depressive Disorder']	['Hoarding Disorder', 'Persistent Depressive Disorder']	1	['Hoarding Disorder']	1	['Persistent Depressive Disorder']	1	['Unspecified Depressive Disorder']	0.5	0.5
c6.5	['Excoriation (Skin-Picking) Disorder', 'Trichotillomania (Hair-Pulling Disorder)']	['Excoriation (Skin-Picking) Disorder', 'Trichotillomania (Hair-Pulling Disorder)']	2	['Excoriation (Skin-Picking) Disorder', 'Trichotillomania (Hair-Pulling Disorder)']	0	[]	0	[]	1	1
c7.1	['Disinhibited Social Engagement Disorder']	['Disinhibited Social Engagement Disorder', 'Global Developmental Delay']	1	['Disinhibited Social Engagement Disorder']	1	['Global Developmental Delay']	0	[]	1	0.5
c7.2.1	[]	['Acute Stress Disorder']	0	[]	1	['Acute Stress Disorder']	0	[]	0	0
c7.2.2	['Acute Stress Disorder']	['Acute Stress Disorder']	1	['Acute Stress Disorder']	0	[]	0	[]	1	1
c7.3	['Acute Stress Disorder']	['Acute Stress Disorder']	1	['Acute Stress Disorder']	0	[]	0	[]	1	1
c7.4	['Posttraumatic Stress Disorder']	['Posttraumatic Stress Disorder']	1	['Posttraumatic Stress Disorder']	0	[]	0	[]	1	1
c7.5	['Adjustment Disorders']	['Adjustment Disorders']	1	['Adjustment Disorders']	0	[]	0	[]	1	1
c7.6	['Adjustment Disorders']	['Adjustment Disorders']	1	['Adjustment Disorders']	0	[]	0	[]	1	1
c7.7	['Suicidal Behavior', 'Adjustment Disorders']	['Other (or Unknown) Substance Intoxication', 'Adjustment Disorders']	1	['Adjustment Disorders']	1	['Other (or Unknown) Substance Intoxication']	1	['Suicidal Behavior']	0.5	0.5
c7.8	['Prolonged Grief Disorder', 'Major Depressive Disorder']	['Prolonged Grief Disorder', 'Major Depressive Disorder']	2	['Prolonged Grief Disorder', 'Major Depressive Disorder']	0	[]	0	[]	1	1
c8.1	['Major Depressive Disorder', 'Dissociative Amnesia', 'Posttraumatic Stress Disorder']	['Posttraumatic Stress Disorder', 'Persistent Depressive Disorder']	1	['Posttraumatic Stress Disorder']	1	['Persistent Depressive Disorder']	2	['Major Depressive Disorder', 'Dissociative Amnesia']	0.333333	0.5
c8.2	['Depersonalization/Derealization Disorder']	['Depersonalization/Derealization Disorder']	1	['Depersonalization/Derealization Disorder']	0	[]	0	[]	1	1
c8.3	['Other Specified Dissociative Disorder']	['Other Specified Dissociative Disorder']	1	['Other Specified Dissociative Disorder']	0	[]	0	[]	1	1
c9.1	['Major Depressive Disorder', 'Somatic Symptom Disorder', 'Cannabis Use Disorder']	['Major Depressive Disorder', 'Somatic Symptom Disorder', 'Cannabis Use Disorder']	3	['Major Depressive Disorder', 'Somatic Symptom Disorder', 'Cannabis Use Disorder']	0	[]	0	[]	1	1
c9.2	['Somatic Symptom Disorder']	['Major Depressive Disorder', 'Somatic Symptom Disorder']	1	['Somatic Symptom Disorder']	1	['Major Depressive Disorder']	0	[]	1	0.5
c9.3	['Illness Anxiety Disorder', 'Panic Disorder']	['Somatic Symptom Disorder']	0	[]	1	['Somatic Symptom Disorder']	2	['Illness Anxiety Disorder', 'Panic Disorder']	0	0
c9.4	['Functional Neurological Symptom Disorder (Conversion Disorder)']	['Functional Neurological Symptom Disorder (Conversion Disorder)']	1	['Functional Neurological Symptom Disorder (Conversion Disorder)']	0	[]	0	[]	1	1
c9.5	['Factitious Disorder']	['Factitious Disorder']	1	['Factitious Disorder']	0	[]	0	[]	1	1
c9.6	['Psychological Factors Affecting Other Medical Conditions']	['Separation Anxiety Disorder', 'Psychological Factors Affecting Other Medical Conditions']	1	['Psychological Factors Affecting Other Medical Conditions']	1	['Separation Anxiety Disorder']	0	[]	1	0.5
c10.1	['Pica', 'Intellectual Developmental Disorder (Intellectual Disability)']	['Pica', 'Intellectual Developmental Disorder (Intellectual Disability)', 'Adjustment Disorders']	2	['Pica', 'Intellectual Developmental Disorder (Intellectual Disability)']	1	['Adjustment Disorders']	0	[]	1	0.666667
c10.2	['Avoidant/Restrictive Food Intake Disorder']	['Avoidant/Restrictive Food Intake Disorder', 'Social Anxiety Disorder']	1	['Avoidant/Restrictive Food Intake Disorder']	1	['Social Anxiety Disorder']	0	[]	1	0.5
c10.3	['Anorexia Nervosa']	['Avoidant/Restrictive Food Intake Disorder']	0	[]	1	['Avoidant/Restrictive Food Intake Disorder']	1	['Anorexia Nervosa']	0	0
c10.4	['Major Depressive Disorder', 'Bulimia Nervosa']	['Major Depressive Disorder', 'Bulimia Nervosa']	2	['Major Depressive Disorder', 'Bulimia Nervosa']	0	[]	0	[]	1	1
c10.5	['Major Depressive Disorder', 'Binge-Eating Disorder']	['Major Depressive Disorder', 'Binge-Eating Disorder']	2	['Major Depressive Disorder', 'Binge-Eating Disorder']	0	[]	0	[]	1	1
c11.1	['Enuresis']	['Separation Anxiety Disorder', 'Enuresis']	1	['Enuresis']	1	['Separation Anxiety Disorder']	0	[]	1	0.5
c12.1	['Insomnia Disorder']	['Insomnia Disorder']	1	['Insomnia Disorder']	0	[]	0	[]	1	1
c12.2	['Hypersomnolence Disorder', 'Social Anxiety Disorder']	['Hypersomnolence disorder', 'Social Anxiety Disorder']	1	['Social Anxiety Disorder']	1	['Hypersomnolence disorder']	1	['Hypersomnolence Disorder']	0.5	0.5
c12.3	['Obstructive Sleep Apnea Hypopnea']	['Sexual Dysfunction Due to Another Medical Condition', 'Obstructive Sleep Apnea Hypopnea']	1	['Obstructive Sleep Apnea Hypopnea']	1	['Sexual Dysfunction Due to Another Medical Condition']	0	[]	1	0.5
c12.4	['Restless Legs Syndrome', 'Major Depressive Disorder']	['Restless Legs Syndrome']	1	['Restless Legs Syndrome']	0	[]	1	['Major Depressive Disorder']	0.5	1
c13.1	['Female Sexual Interest/Arousal Disorder']	['Female Sexual Interest/Arousal Disorder', 'Alcohol Use Disorder']	1	['Female Sexual Interest/Arousal Disorder']	1	['Alcohol Use Disorder']	0	[]	1	0.5
c13.2	['Major Depressive Disorder', 'Substance/Medication-Induced Sexual Dysfunction']	['Major Depressive Disorder', 'Substance/Medication-Induced Sexual Dysfunction']	2	['Major Depressive Disorder', 'Substance/Medication-Induced Sexual Dysfunction']	0	[]	0	[]	1	1
c14.1	['Gender Dysphoria']	['Gender Dysphoria']	1	['Gender Dysphoria']	0	[]	0	[]	1	1
c15.1	['Attention-Deficit/Hyperactivity Disorder', 'Conduct Disorder']	['Attention-Deficit/Hyperactivity Disorder', 'Conduct Disorder']	2	['Attention-Deficit/Hyperactivity Disorder', 'Conduct Disorder']	0	[]	0	[]	1	1
c15.2	['Intermittent Explosive Disorder']	['Intermittent Explosive Disorder']	1	['Intermittent Explosive Disorder']	0	[]	0	[]	1	1
c16.1	['Substance/Medication-Induced Depressive Disorder', 'Alcohol Use Disorder']	['Major Depressive Disorder', 'Alcohol Use Disorder']	1	['Alcohol Use Disorder']	1	['Major Depressive Disorder']	1	['Substance/Medication-Induced Depressive Disorder']	0.5	0.5
c16.2	['Alcohol Withdrawal', 'Alcohol Use Disorder']	['Alcohol Withdrawal', 'Alcohol Use Disorder']	2	['Alcohol Withdrawal', 'Alcohol Use Disorder']	0	[]	0	[]	1	1
c16.3	['Cocaine Use Disorder']	['Stimulant Use Disorder']	0	[]	1	['Stimulant Use Disorder']	1	['Cocaine Use Disorder']	0	0
c16.4	['Major Depressive Disorder', 'Opioid Use Disorder', 'Tobacco Use Disorder', 'Alcohol Use Disorder']	['Opioid Use Disorder', 'Tobacco Use Disorder']	2	['Opioid Use Disorder', 'Tobacco Use Disorder']	0	[]	2	['Major Depressive Disorder', 'Alcohol Use Disorder']	0.5	1
c16.5	['Opioid Withdrawal', 'Opioid Use Disorder', 'Alcohol Use Disorder']	['Opioid Use Disorder', 'Alcohol Use Disorder']	2	['Opioid Use Disorder', 'Alcohol Use Disorder']	0	[]	1	['Opioid Withdrawal']	0.666667	1
c16.6	['Alcohol Use Disorder', 'Cannabis Use Disorder', 'Adjustment Disorders']	['Alcohol Use Disorder', 'Posttraumatic Stress Disorder', 'Cannabis Use Disorder']	2	['Cannabis Use Disorder', 'Alcohol Use Disorder']	1	['Posttraumatic Stress Disorder']	1	['Adjustment Disorders']	0.666667	0.666667
c16.7	['Gambling Disorder']	['Gambling Disorder']	1	['Gambling Disorder']	0	[]	0	[]	1	1
c17.1	['Unspecified Delirium']	['Antipsychotic Medication√É\x90 and Other Dopamine Receptor Blocking Agent√É\x90Induced Parkinsonism', 'Delirium']	0	[]	2	['Antipsychotic Medication√É\x90 and Other Dopamine Receptor Blocking Agent√É\x90Induced Parkinsonism', 'Delirium']	1	['Unspecified Delirium']	0	0
c17.2	['Delirium']	['Opioid Use Disorder', 'Delirium']	1	['Delirium']	1	['Opioid Use Disorder']	0	[]	1	0.5
c17.3	['Major or Mild Neurocognitive Disorder']	['Major or Mild Neurocognitive Disorder']	1	['Major or Mild Neurocognitive Disorder']	0	[]	0	[]	1	1
c17.4	['Major Depressive Disorder', 'Major or Mild Neurocognitive Disorder ']	['Major or Mild Neurocognitive Disorder', 'Major Depressive Disorder']	1	['Major Depressive Disorder']	1	['Major or Mild Neurocognitive Disorder']	1	['Major or Mild Neurocognitive Disorder ']	0.5	0.5
c17.5	['Major or Mild Neurocognitive Disorder', 'Rapid Eye Movement Sleep Behavior Disorder']	['Major or Mild Neurocognitive Disorder', 'Rapid Eye Movement Sleep Behavior Disorder']	2	['Major or Mild Neurocognitive Disorder', 'Rapid Eye Movement Sleep Behavior Disorder']	0	[]	0	[]	1	1
c17.6.1	['Unspecified Schizophrenia Spectrum and Other Psychotic Disorder']	['Major or Mild Neurocognitive Disorder', 'Tobacco Use Disorder']	0	[]	2	['Major or Mild Neurocognitive Disorder', 'Tobacco Use Disorder']	1	['Unspecified Schizophrenia Spectrum and Other Psychotic Disorder']	0	0
c17.6.2	["Psychotic Disorder Due to Huntington's Disease", 'Major or Mild Neurocognitive Disorder']	['Major or Mild Neurocognitive Disorder']	1	['Major or Mild Neurocognitive Disorder']	0	[]	1	["Psychotic Disorder Due to Huntington's Disease"]	0.5	1
c17.7	['Major or Mild Neurocognitive Disorder', 'Alcohol Use Disorder']	['Major or Mild Neurocognitive Disorder', 'Alcohol Use Disorder']	2	['Major or Mild Neurocognitive Disorder', 'Alcohol Use Disorder']	0	[]	0	[]	1	1
c18.1	['Obsessive-Compulsive Personality Disorder', 'Paranoid Personality Disorder']	['Obsessive-Compulsive Personality Disorder', 'Paranoid Personality Disorder']	2	['Obsessive-Compulsive Personality Disorder', 'Paranoid Personality Disorder']	0	[]	0	[]	1	1
c18.2	['Schizoid Personality Disorder']	['Uncomplicated Bereavement', 'Schizoid Personality Disorder']	1	['Schizoid Personality Disorder']	1	['Uncomplicated Bereavement']	0	[]	1	0.5
c18.3	['Schizotypal Personality Disorder', 'Paranoid Personality Disorder']	['Schizotypal Personality Disorder']	1	['Schizotypal Personality Disorder']	0	[]	1	['Paranoid Personality Disorder']	0.5	1
c18.4	['Antisocial Personality Disorder']	['Malingering', 'Narcissistic Personality Disorder', 'Antisocial Personality Disorder']	1	['Antisocial Personality Disorder']	2	['Malingering', 'Narcissistic Personality Disorder']	0	[]	1	0.333333
c18.5	['Borderline Personality Disorder']	['Narcissistic Personality Disorder', 'Borderline Personality Disorder', 'Persistent Depressive Disorder']	1	['Borderline Personality Disorder']	2	['Narcissistic Personality Disorder', 'Persistent Depressive Disorder']	0	[]	1	0.333333
c18.6	['Histrionic Personality Disorder']	['Histrionic Personality Disorder', 'Borderline Personality Disorder']	1	['Histrionic Personality Disorder']	1	['Borderline Personality Disorder']	0	[]	1	0.5
c18.7	['Narcissistic Personality Disorder']	['Narcissistic Personality Disorder', 'Persistent Depressive Disorder']	1	['Narcissistic Personality Disorder']	1	['Persistent Depressive Disorder']	0	[]	1	0.5
c18.8	['Social Anxiety Disorder', 'Avoidant Personality Disorder']	['Avoidant Personality Disorder']	1	['Avoidant Personality Disorder']	0	[]	1	['Social Anxiety Disorder']	0.5	1
c18.9	['Dependent Personality Disorder', 'Sedative, Hypnotic, or Anxiolytic Use Disorder']	['Dependent Personality Disorder', 'Sedative, Hypnotic, or Anxiolytic Use Disorder']	2	['Dependent Personality Disorder', 'Sedative, Hypnotic, or Anxiolytic Use Disorder']	0	[]	0	[]	1	1
c18.10	['Obsessive-Compulsive Personality Disorder']	['Obsessive-Compulsive Personality Disorder']	1	['Obsessive-Compulsive Personality Disorder']	0	[]	0	[]	1	1
c19.1	['Sexual Sadism Disorder', 'Generalized Anxiety Disorder', 'Alcohol Use Disorder']	['Sexual Sadism Disorder', 'Generalized Anxiety Disorder', 'Alcohol Use Disorder']	3	['Sexual Sadism Disorder', 'Generalized Anxiety Disorder', 'Alcohol Use Disorder']	0	[]	0	[]	1	1
c19.2	['Fetishistic Disorder']	['Fetishistic Disorder']	1	['Fetishistic Disorder']	0	[]	0	[]	1	1
c19.3	['Cocaine Use Disorder', 'Unspecified Schizophrenia Spectrum and Other Psychotic Disorder', 'Pedophilic Disorder', 'Antisocial Personality Disorder', 'Alcohol Use Disorder']	[]	0	[]	0	[]	5	['Cocaine Use Disorder', 'Pedophilic Disorder', 'Unspecified Schizophrenia Spectrum and Other Psychotic Disorder', 'Antisocial Personality Disorder', 'Alcohol Use Disorder']	0	0
c19.4	['Tobacco Use Disorder']	['Persistent Depressive Disorder', 'Tobacco Use Disorder']	1	['Tobacco Use Disorder']	1	['Persistent Depressive Disorder']	0	[]	1	0.5

## Sheet: basic-gemini-25-flash
case_number	answers_dx	model_dx	dx_TP	dx_TP_list	dx_FP	dx_FP_list	dx_FN	dx_FN_list	dx_recall	dx_precision
c1.1	['Intellectual Developmental Disorder (Intellectual Disability)', 'Autism Spectrum Disorder']	['Intellectual Developmental Disorder (Intellectual Disability)', 'Autism Spectrum Disorder']	2	['Intellectual Developmental Disorder (Intellectual Disability)', 'Autism Spectrum Disorder']	0	[]	0	[]	1	1
c1.2	['Autism Spectrum Disorder']	['Social Anxiety Disorder', "Tourette's Disorder", 'Specific Learning Disorder', 'Major Depressive Disorder', 'Autism Spectrum Disorder', 'Social Exclusion or Rejection']	1	['Autism Spectrum Disorder']	5	['Social Anxiety Disorder', "Tourette's Disorder", 'Specific Learning Disorder', 'Major Depressive Disorder', 'Social Exclusion or Rejection']	0	[]	1	0.166667
c1.3	['Attention-Deficit/Hyperactivity Disorder', 'Panic Disorder', 'Specific Learning Disorder', 'Major Depressive Disorder']	['Panic Disorder', 'Specific Learning Disorder', 'Generalized Anxiety Disorder', 'Attention-Deficit/Hyperactivity Disorder', 'Persistent Depressive Disorder']	3	['Attention-Deficit/Hyperactivity Disorder', 'Specific Learning Disorder', 'Panic Disorder']	2	['Persistent Depressive Disorder', 'Generalized Anxiety Disorder']	1	['Major Depressive Disorder']	0.75	0.6
c1.4	['Specific Learning Disorder', 'Generalized Anxiety Disorder']	['Attention-Deficit/Hyperactivity Disorder', 'Specific Learning Disorder', 'Generalized Anxiety Disorder', 'Autism Spectrum Disorder']	2	['Specific Learning Disorder', 'Generalized Anxiety Disorder']	2	['Attention-Deficit/Hyperactivity Disorder', 'Autism Spectrum Disorder']	0	[]	1	0.5
c1.5	['Provisional Tic Disorder', 'Separation Anxiety Disorder']	["Tourette's Disorder", 'Separation Anxiety Disorder', 'Obsessive-Compulsive Disorder']	1	['Separation Anxiety Disorder']	2	["Tourette's Disorder", 'Obsessive-Compulsive Disorder']	1	['Provisional Tic Disorder']	0.5	0.333333
c2.1	['Schizophrenia']	['Schizophrenia']	1	['Schizophrenia']	0	[]	0	[]	1	1
c2.2	['Schizophrenia']	['Schizophrenia', 'Delusional Disorder']	1	['Schizophrenia']	1	['Delusional Disorder']	0	[]	1	0.5
c2.3	['Schizophreniform Disorder']	['Schizophreniform Disorder']	1	['Schizophreniform Disorder']	0	[]	0	[]	1	1
c2.4	['Delusional Disorder']	['Substance/Medication-induced psychotic disorder', 'Delusional Disorder']	1	['Delusional Disorder']	1	['Substance/Medication-induced psychotic disorder']	0	[]	1	0.5
c2.5	['Schizoaffective Disorder', 'Cannabis Use Disorder', 'Alcohol Use Disorder']	['Schizoaffective Disorder', 'Panic Disorder', 'Alcohol Use Disorder', 'Cannabis Use Disorder']	3	['Schizoaffective Disorder', 'Alcohol Use Disorder', 'Cannabis Use Disorder']	1	['Panic Disorder']	0	[]	1	0.75
c2.6	['Substance/Medication-induced psychotic disorder', 'Bipolar I Disorder', 'Cannabis Use Disorder']	['Bipolar I Disorder', 'Cannabis Use Disorder']	2	['Bipolar I Disorder', 'Cannabis Use Disorder']	0	[]	1	['Substance/Medication-induced psychotic disorder']	0.666667	1
c2.7	['Brief Psychotic Disorder']	['Delusional Disorder', 'Adjustment Disorders']	0	[]	2	['Delusional Disorder', 'Adjustment Disorders']	1	['Brief Psychotic Disorder']	0	0
c3.1	['Bipolar I Disorder']	['Unspecified Bipolar and Related Disorder', 'Bipolar I Disorder']	1	['Bipolar I Disorder']	1	['Unspecified Bipolar and Related Disorder']	0	[]	1	0.5
c3.2	['Bipolar I Disorder']	['Bipolar I Disorder', 'Alcohol Use Disorder']	1	['Bipolar I Disorder']	1	['Alcohol Use Disorder']	0	[]	1	0.5
c3.3	['Unspecified Anxiety Disorder', 'Bipolar II Disorder']	['Panic Disorder', 'Unspecified Depressive Disorder', 'Other (or Unknown) Substance Use Disorder', 'Major Depressive Disorder', 'Bipolar II Disorder']	1	['Bipolar II Disorder']	4	['Major Depressive Disorder', 'Panic Disorder', 'Other (or Unknown) Substance Use Disorder', 'Unspecified Depressive Disorder']	1	['Unspecified Anxiety Disorder']	0.5	0.2
c3.4	['Bipolar II Disorder']	['Bipolar II Disorder']	1	['Bipolar II Disorder']	0	[]	0	[]	1	1
c3.5	['Cyclothymic Disorder']	['Attention-Deficit/Hyperactivity Disorder', 'Bipolar II Disorder']	0	[]	2	['Attention-Deficit/Hyperactivity Disorder', 'Bipolar II Disorder']	1	['Cyclothymic Disorder']	0	0
c3.6	['Bipolar and related disorder due to HIV infection']	['hiv infection', 'Other (or Unknown) Substance Use Disorder', 'Bipolar I Disorder']	0	[]	3	['hiv infection', 'Other (or Unknown) Substance Use Disorder', 'Bipolar I Disorder']	1	['Bipolar and related disorder due to HIV infection']	0	0
c3.7	['Substance/Medication-induced bipolar and related disorder']	['Other Specified Mental Disorder', 'Unspecified Catatonia', 'Bipolar I Disorder']	0	[]	3	['Unspecified Catatonia', 'Other Specified Mental Disorder', 'Bipolar I Disorder']	1	['Substance/Medication-induced bipolar and related disorder']	0	0
c3.8	['Bipolar I Disorder']	['Unspecified Schizophrenia Spectrum and Other Psychotic Disorders', 'Bipolar I Disorder']	1	['Bipolar I Disorder']	1	['Unspecified Schizophrenia Spectrum and Other Psychotic Disorders']	0	[]	1	0.5
c3.9	['Unspecified Bipolar and Related Disorder']	['Alcohol Use Disorder', 'Bipolar II Disorder']	0	[]	2	['Bipolar II Disorder', 'Alcohol Use Disorder']	1	['Unspecified Bipolar and Related Disorder']	0	0
c4.1	['Attention-Deficit/Hyperactivity Disorder', 'Disruptive Mood Dysregulation Disorder']	['Attention-Deficit/Hyperactivity Disorder', 'Disruptive Mood Dysregulation Disorder', 'Intermittent Explosive Disorder']	2	['Attention-Deficit/Hyperactivity Disorder', 'Disruptive Mood Dysregulation Disorder']	1	['Intermittent Explosive Disorder']	0	[]	1	0.666667
c4.2	['Major Depressive Disorder']	['Major Depressive Disorder']	1	['Major Depressive Disorder']	0	[]	0	[]	1	1
c4.3	['Major Depressive Disorder']	['Major Depressive Disorder', 'Unspecified Alcohol-Related Disorder']	1	['Major Depressive Disorder']	1	['Unspecified Alcohol-Related Disorder']	0	[]	1	0.5
c4.4	['Major Depressive Disorder']	['Major Depressive Disorder', 'Other (or Unknown) Substance Use Disorder']	1	['Major Depressive Disorder']	1	['Other (or Unknown) Substance Use Disorder']	0	[]	1	0.5
c4.5	['Major Depressive Disorder']	['Major Depressive Disorder']	1	['Major Depressive Disorder']	0	[]	0	[]	1	1
c4.6	['Persistent Depressive Disorder']	['Social Anxiety Disorder', 'Persistent Depressive Disorder']	1	['Persistent Depressive Disorder']	1	['Social Anxiety Disorder']	0	[]	1	0.5
c4.7	['Premenstrual Dysphoric Disorder']	['nonsuicidal self-injury', 'Premenstrual Dysphoric Disorder']	1	['Premenstrual Dysphoric Disorder']	1	['nonsuicidal self-injury']	0	[]	1	0.5
c4.8	['Cocaine Use Disorder', 'Substance/Medication-Induced Depressive Disorder']	['Major Depressive Disorder', 'Cocaine Use Disorder', 'Alcohol Use Disorder']	1	['Cocaine Use Disorder']	2	['Major Depressive Disorder', 'Alcohol Use Disorder']	1	['Substance/Medication-Induced Depressive Disorder']	0.5	0.333333
c4.9	["Depressive Disorder Due to Parkinson's Disease", 'Rapid Eye Movement Sleep Behavior Disorder']	['Major or Mild Neurocognitive Disorder', 'Major Depressive Disorder', 'Rapid Eye Movement Sleep Behavior Disorder']	1	['Rapid Eye Movement Sleep Behavior Disorder']	2	['Major or Mild Neurocognitive Disorder', 'Major Depressive Disorder']	1	["Depressive Disorder Due to Parkinson's Disease"]	0.5	0.333333
c4.10	['Major Depressive Disorder']	['Borderline Personality Disorder', 'Bipolar II Disorder']	0	[]	2	['Borderline Personality Disorder', 'Bipolar II Disorder']	1	['Major Depressive Disorder']	0	0
c4.11	['Other Specified Depressive Disorder']	['Major Depressive Disorder']	0	[]	1	['Major Depressive Disorder']	1	['Other Specified Depressive Disorder']	0	0
c4.12	[None, 'Other Specified Depressive Disorder']	['Unspecified Trauma- and Stressor-Related Disorder', 'Major Depressive Disorder']	0	[]	2	['Unspecified Trauma- and Stressor-Related Disorder', 'Major Depressive Disorder']	2	[None, 'Other Specified Depressive Disorder']	0	0
c5.1	['Separation Anxiety Disorder']	['Illness Anxiety Disorder', 'Separation Anxiety Disorder', 'Panic Disorder', 'Somatic Symptom Disorder']	1	['Separation Anxiety Disorder']	3	['Illness Anxiety Disorder', 'Panic Disorder', 'Somatic Symptom Disorder']	0	[]	1	0.25
c5.2	['Panic Disorder']	['Agoraphobia', 'Illness Anxiety Disorder', 'Panic Disorder']	1	['Panic Disorder']	2	['Agoraphobia', 'Illness Anxiety Disorder']	0	[]	1	0.333333
c5.3	['Agoraphobia', 'Posttraumatic Stress Disorder', 'Social Anxiety Disorder']	['Posttraumatic Stress Disorder', 'Agoraphobia', 'Social Anxiety Disorder', 'Major Depressive Disorder', 'Generalized Anxiety Disorder']	3	['Agoraphobia', 'Posttraumatic Stress Disorder', 'Social Anxiety Disorder']	2	['Major Depressive Disorder', 'Generalized Anxiety Disorder']	0	[]	1	0.6
c5.4	['Specific Phobia']	['Alcohol Use Disorder', 'Specific Phobia']	1	['Specific Phobia']	1	['Alcohol Use Disorder']	0	[]	1	0.5
c5.5	['Generalized Anxiety Disorder']	['Agoraphobia', 'Separation Anxiety Disorder', 'Generalized Anxiety Disorder']	1	['Generalized Anxiety Disorder']	2	['Agoraphobia', 'Separation Anxiety Disorder']	0	[]	1	0.333333
c5.6	['Substance/Medication-Induced Anxiety Disorder', 'Alcohol Use Disorder']	['Substance/Medication-Induced Bipolar and Related Disorder', 'Major or Mild Neurocognitive Disorder', 'Substance-Related and Addictive Disorders', 'Alcohol Use Disorder']	1	['Alcohol Use Disorder']	3	['Major or Mild Neurocognitive Disorder', 'Substance-Related and Addictive Disorders', 'Substance/Medication-Induced Bipolar and Related Disorder']	1	['Substance/Medication-Induced Anxiety Disorder']	0.5	0.25
c6.1	['Obsessive-Compulsive Disorder', 'Major Depressive Disorder']	['Obsessive-Compulsive Disorder', 'Major Depressive Disorder', 'Alcohol Use Disorder']	2	['Obsessive-Compulsive Disorder', 'Major Depressive Disorder']	1	['Alcohol Use Disorder']	0	[]	1	0.666667
c6.2	['Obsessive-Compulsive Disorder']	['Persistent (Chronic) Motor or Vocal Tic Disorder', 'Obsessive-Compulsive Disorder']	1	['Obsessive-Compulsive Disorder']	1	['Persistent (Chronic) Motor or Vocal Tic Disorder']	0	[]	1	0.5
c6.3	['Body Dysmorphic Disorder']	['Body Dysmorphic Disorder', 'Cannabis Use Disorder', 'Alcohol Use Disorder', 'Major Depressive Disorder']	1	['Body Dysmorphic Disorder']	3	['Major Depressive Disorder', 'Alcohol Use Disorder', 'Cannabis Use Disorder']	0	[]	1	0.25
c6.4	['Hoarding Disorder', 'Unspecified Depressive Disorder']	['Generalized Anxiety Disorder', 'Hoarding Disorder', 'Persistent Depressive Disorder']	1	['Hoarding Disorder']	2	['Persistent Depressive Disorder', 'Generalized Anxiety Disorder']	1	['Unspecified Depressive Disorder']	0.5	0.333333
c6.5	['Excoriation (Skin-Picking) Disorder', 'Trichotillomania (Hair-Pulling Disorder)']	['Excoriation (Skin-Picking) Disorder', 'Trichotillomania (Hair-Pulling Disorder)']	2	['Excoriation (Skin-Picking) Disorder', 'Trichotillomania (Hair-Pulling Disorder)']	0	[]	0	[]	1	1
c7.1	['Disinhibited Social Engagement Disorder']	['Disinhibited Social Engagement Disorder', 'Language Disorder']	1	['Disinhibited Social Engagement Disorder']	1	['Language Disorder']	0	[]	1	0.5
c7.2.1	[]	['Acute Stress Disorder']	0	[]	1	['Acute Stress Disorder']	0	[]	0	0
c7.2.2	['Acute Stress Disorder']	['Acute Stress Disorder', 'Posttraumatic Stress Disorder']	1	['Acute Stress Disorder']	1	['Posttraumatic Stress Disorder']	0	[]	1	0.5
c7.3	['Acute Stress Disorder']	['Acute Stress Disorder']	1	['Acute Stress Disorder']	0	[]	0	[]	1	1
c7.4	['Posttraumatic Stress Disorder']	['Posttraumatic Stress Disorder', 'Intermittent Explosive Disorder']	1	['Posttraumatic Stress Disorder']	1	['Intermittent Explosive Disorder']	0	[]	1	0.5
c7.5	['Adjustment Disorders']	['Other Specified Sleep-Wake Disorder', 'Adjustment Disorders']	1	['Adjustment Disorders']	1	['Other Specified Sleep-Wake Disorder']	0	[]	1	0.5
c7.6	['Adjustment Disorders']	['Illness Anxiety Disorder', 'Adjustment Disorders']	1	['Adjustment Disorders']	1	['Illness Anxiety Disorder']	0	[]	1	0.5
c7.7	['Suicidal Behavior', 'Adjustment Disorders']	['Suicidal behavior']	0	[]	1	['Suicidal behavior']	2	['Suicidal Behavior', 'Adjustment Disorders']	0	0
c7.8	['Prolonged Grief Disorder', 'Major Depressive Disorder']	['Other Specified Trauma- and Stressor-Related Disorder', 'Prolonged Grief Disorder', 'Major Depressive Disorder', 'Adjustment Disorders']	2	['Prolonged Grief Disorder', 'Major Depressive Disorder']	2	['Other Specified Trauma- and Stressor-Related Disorder', 'Adjustment Disorders']	0	[]	1	0.5
c8.1	['Major Depressive Disorder', 'Dissociative Amnesia', 'Posttraumatic Stress Disorder']	['Posttraumatic Stress Disorder', 'Dissociative Amnesia', 'Obsessive-Compulsive Disorder', 'Specific Phobia', 'Major Depressive Disorder', 'Borderline Personality Disorder']	3	['Major Depressive Disorder', 'Dissociative Amnesia', 'Posttraumatic Stress Disorder']	3	['Obsessive-Compulsive Disorder', 'Borderline Personality Disorder', 'Specific Phobia']	0	[]	1	0.5
c8.2	['Depersonalization/Derealization Disorder']	['Persistent Depressive Disorder', 'Depersonalization/Derealization Disorder']	1	['Depersonalization/Derealization Disorder']	1	['Persistent Depressive Disorder']	0	[]	1	0.5
c8.3	['Other Specified Dissociative Disorder']	['Other Specified Dissociative Disorder']	1	['Other Specified Dissociative Disorder']	0	[]	0	[]	1	1
c9.1	['Major Depressive Disorder', 'Somatic Symptom Disorder', 'Cannabis Use Disorder']	['Major Depressive Disorder', 'Somatic Symptom Disorder', 'Cannabis Use Disorder']	3	['Major Depressive Disorder', 'Somatic Symptom Disorder', 'Cannabis Use Disorder']	0	[]	0	[]	1	1
c9.2	['Somatic Symptom Disorder']	['Major Depressive Disorder', 'Somatic Symptom Disorder']	1	['Somatic Symptom Disorder']	1	['Major Depressive Disorder']	0	[]	1	0.5
c9.3	['Illness Anxiety Disorder', 'Panic Disorder']	['Illness Anxiety Disorder', 'Panic Disorder']	2	['Illness Anxiety Disorder', 'Panic Disorder']	0	[]	0	[]	1	1
c9.4	['Functional Neurological Symptom Disorder (Conversion Disorder)']	['Functional Neurological Symptom Disorder (Conversion Disorder)']	1	['Functional Neurological Symptom Disorder (Conversion Disorder)']	0	[]	0	[]	1	1
c9.5	['Factitious Disorder']	['Factitious Disorder']	1	['Factitious Disorder']	0	[]	0	[]	1	1
c9.6	['Psychological Factors Affecting Other Medical Conditions']	['Panic Disorder', 'Separation Anxiety Disorder', 'Agoraphobia', 'Illness Anxiety Disorder', 'Other Specified Anxiety Disorder', 'Unspecified Anxiety Disorder']	0	[]	6	['Panic Disorder', 'Agoraphobia', 'Illness Anxiety Disorder', 'Other Specified Anxiety Disorder', 'Separation Anxiety Disorder', 'Unspecified Anxiety Disorder']	1	['Psychological Factors Affecting Other Medical Conditions']	0	0
c10.1	['Pica', 'Intellectual Developmental Disorder (Intellectual Disability)']	['Unspecified Trauma- and Stressor-Related Disorder', 'Pica', 'Intellectual Developmental Disorder (Intellectual Disability)']	2	['Pica', 'Intellectual Developmental Disorder (Intellectual Disability)']	1	['Unspecified Trauma- and Stressor-Related Disorder']	0	[]	1	0.666667
c10.2	['Avoidant/Restrictive Food Intake Disorder']	['Avoidant/Restrictive Food Intake Disorder', 'Social Anxiety Disorder']	1	['Avoidant/Restrictive Food Intake Disorder']	1	['Social Anxiety Disorder']	0	[]	1	0.5
c10.3	['Anorexia Nervosa']	['Avoidant/Restrictive Food Intake Disorder']	0	[]	1	['Avoidant/Restrictive Food Intake Disorder']	1	['Anorexia Nervosa']	0	0
c10.4	['Major Depressive Disorder', 'Bulimia Nervosa']	['Major Depressive Disorder', 'Bulimia Nervosa']	2	['Major Depressive Disorder', 'Bulimia Nervosa']	0	[]	0	[]	1	1
c10.5	['Major Depressive Disorder', 'Binge-Eating Disorder']	['Major Depressive Disorder', 'Binge-Eating Disorder']	2	['Major Depressive Disorder', 'Binge-Eating Disorder']	0	[]	0	[]	1	1
c11.1	['Enuresis']	['Separation Anxiety Disorder', 'Enuresis']	1	['Enuresis']	1	['Separation Anxiety Disorder']	0	[]	1	0.5
c12.1	['Insomnia Disorder']	['Insomnia Disorder', 'Generalized Anxiety Disorder']	1	['Insomnia Disorder']	1	['Generalized Anxiety Disorder']	0	[]	1	0.5
c12.2	['Hypersomnolence Disorder', 'Social Anxiety Disorder']	['Hypersomnolence disorder', 'Social Anxiety Disorder']	1	['Social Anxiety Disorder']	1	['Hypersomnolence disorder']	1	['Hypersomnolence Disorder']	0.5	0.5
c12.3	['Obstructive Sleep Apnea Hypopnea']	['Major Depressive Disorder', 'Obstructive Sleep Apnea Hypopnea']	1	['Obstructive Sleep Apnea Hypopnea']	1	['Major Depressive Disorder']	0	[]	1	0.5
c12.4	['Restless Legs Syndrome', 'Major Depressive Disorder']	['Restless Legs Syndrome', 'Major Depressive Disorder']	2	['Restless Legs Syndrome', 'Major Depressive Disorder']	0	[]	0	[]	1	1
c13.1	['Female Sexual Interest/Arousal Disorder']	['Female Orgasmic Disorder', 'Genito-Pelvic Pain/Penetration Disorder', 'Alcohol Use Disorder']	0	[]	3	['Female Orgasmic Disorder', 'Genito-Pelvic Pain/Penetration Disorder', 'Alcohol Use Disorder']	1	['Female Sexual Interest/Arousal Disorder']	0	0
c13.2	['Major Depressive Disorder', 'Substance/Medication-Induced Sexual Dysfunction']	['Erectile Disorder', 'Major Depressive Disorder', 'Delayed Ejaculation']	1	['Major Depressive Disorder']	2	['Erectile Disorder', 'Delayed Ejaculation']	1	['Substance/Medication-Induced Sexual Dysfunction']	0.5	0.333333
c14.1	['Gender Dysphoria']	['Gender Dysphoria']	1	['Gender Dysphoria']	0	[]	0	[]	1	1
c15.1	['Attention-Deficit/Hyperactivity Disorder', 'Conduct Disorder']	['Attention-Deficit/Hyperactivity Disorder', 'Conduct Disorder']	2	['Attention-Deficit/Hyperactivity Disorder', 'Conduct Disorder']	0	[]	0	[]	1	1
c15.2	['Intermittent Explosive Disorder']	['Intermittent Explosive Disorder']	1	['Intermittent Explosive Disorder']	0	[]	0	[]	1	1
c16.1	['Substance/Medication-Induced Depressive Disorder', 'Alcohol Use Disorder']	['Major Depressive Disorder', 'Alcohol Use Disorder']	1	['Alcohol Use Disorder']	1	['Major Depressive Disorder']	1	['Substance/Medication-Induced Depressive Disorder']	0.5	0.5
c16.2	['Alcohol Withdrawal', 'Alcohol Use Disorder']	['Alcohol Withdrawal', 'Alcohol Use Disorder']	2	['Alcohol Withdrawal', 'Alcohol Use Disorder']	0	[]	0	[]	1	1
c16.3	['Cocaine Use Disorder']	['Stimulant Use Disorder', 'Cocaine Use Disorder', 'Alcohol Use Disorder']	1	['Cocaine Use Disorder']	2	['Stimulant Use Disorder', 'Alcohol Use Disorder']	0	[]	1	0.333333
c16.4	['Major Depressive Disorder', 'Opioid Use Disorder', 'Tobacco Use Disorder', 'Alcohol Use Disorder']	['Alcohol Use Disorder', 'Opioid Use Disorder', 'Tobacco Use Disorder', 'Major Depressive Disorder']	4	['Major Depressive Disorder', 'Opioid Use Disorder', 'Tobacco Use Disorder', 'Alcohol Use Disorder']	0	[]	0	[]	1	1
c16.5	['Opioid Withdrawal', 'Opioid Use Disorder', 'Alcohol Use Disorder']	['Stimulant Use Disorder', 'Opioid Use Disorder', 'Sedative, Hypnotic, or Anxiolytic Use Disorder', 'Alcohol Use Disorder']	2	['Opioid Use Disorder', 'Alcohol Use Disorder']	2	['Stimulant Use Disorder', 'Sedative, Hypnotic, or Anxiolytic Use Disorder']	1	['Opioid Withdrawal']	0.666667	0.5
c16.6	['Alcohol Use Disorder', 'Cannabis Use Disorder', 'Adjustment Disorders']	['Posttraumatic Stress Disorder', 'Cannabis Use Disorder', 'Alcohol Use Disorder']	2	['Cannabis Use Disorder', 'Alcohol Use Disorder']	1	['Posttraumatic Stress Disorder']	1	['Adjustment Disorders']	0.666667	0.666667
c16.7	['Gambling Disorder']	['Major Depressive Disorder', 'Gambling Disorder']	1	['Gambling Disorder']	1	['Major Depressive Disorder']	0	[]	1	0.5
c17.1	['Unspecified Delirium']	['Unspecified Neurocognitive Disorder', 'Major Depressive Disorder', 'Delirium', 'Alcohol Use Disorder']	0	[]	4	['Major Depressive Disorder', 'Delirium', 'Unspecified Neurocognitive Disorder', 'Alcohol Use Disorder']	1	['Unspecified Delirium']	0	0
c17.2	['Delirium']	['Sedative, Hypnotic, or Anxiolytic Use Disorder', 'Opioid Use Disorder', 'Other (or Unknown) Substance Use Disorder', 'Delirium']	1	['Delirium']	3	['Sedative, Hypnotic, or Anxiolytic Use Disorder', 'Opioid Use Disorder', 'Other (or Unknown) Substance Use Disorder']	0	[]	1	0.25
c17.3	['Major or Mild Neurocognitive Disorder']	['Major or Mild Neurocognitive Disorder', 'Major Depressive Disorder']	1	['Major or Mild Neurocognitive Disorder']	1	['Major Depressive Disorder']	0	[]	1	0.5
c17.4	['Major Depressive Disorder', 'Major or Mild Neurocognitive Disorder ']	['Major or Mild Neurocognitive Disorder', 'Major Depressive Disorder', 'Unspecified Depressive Disorder']	1	['Major Depressive Disorder']	2	['Major or Mild Neurocognitive Disorder', 'Unspecified Depressive Disorder']	1	['Major or Mild Neurocognitive Disorder ']	0.5	0.333333
c17.5	['Major or Mild Neurocognitive Disorder', 'Rapid Eye Movement Sleep Behavior Disorder']	['Major or Mild Neurocognitive Disorder', 'Rapid Eye Movement Sleep Behavior Disorder', 'Parkinsonism', 'Unspecified Depressive Disorder']	2	['Major or Mild Neurocognitive Disorder', 'Rapid Eye Movement Sleep Behavior Disorder']	2	['Parkinsonism', 'Unspecified Depressive Disorder']	0	[]	1	0.5
c17.6.1	['Unspecified Schizophrenia Spectrum and Other Psychotic Disorder']	['Other Specified Schizophrenia Spectrum or Other Psychotic Disorder', 'Major or Mild Neurocognitive Disorder', 'Unspecified Depressive Disorder']	0	[]	3	['Other Specified Schizophrenia Spectrum or Other Psychotic Disorder', 'Major or Mild Neurocognitive Disorder', 'Unspecified Depressive Disorder']	1	['Unspecified Schizophrenia Spectrum and Other Psychotic Disorder']	0	0
c17.6.2	["Psychotic Disorder Due to Huntington's Disease", 'Major or Mild Neurocognitive Disorder']	['Major or Mild Neurocognitive Disorder', "psychotic disorder due to huntington's disease"]	1	['Major or Mild Neurocognitive Disorder']	1	["psychotic disorder due to huntington's disease"]	1	["Psychotic Disorder Due to Huntington's Disease"]	0.5	0.5
c17.7	['Major or Mild Neurocognitive Disorder', 'Alcohol Use Disorder']	['Major or Mild Neurocognitive Disorder', 'Other (or Unknown) Substance Use Disorder']	1	['Major or Mild Neurocognitive Disorder']	1	['Other (or Unknown) Substance Use Disorder']	1	['Alcohol Use Disorder']	0.5	0.5
c18.1	['Obsessive-Compulsive Personality Disorder', 'Paranoid Personality Disorder']	['Obsessive-Compulsive Personality Disorder', 'Paranoid Personality Disorder']	2	['Obsessive-Compulsive Personality Disorder', 'Paranoid Personality Disorder']	0	[]	0	[]	1	1
c18.2	['Schizoid Personality Disorder']	['Prolonged Grief Disorder', 'Hoarding Disorder', 'Autism Spectrum Disorder']	0	[]	3	['Prolonged Grief Disorder', 'Hoarding Disorder', 'Autism Spectrum Disorder']	1	['Schizoid Personality Disorder']	0	0
c18.3	['Schizotypal Personality Disorder', 'Paranoid Personality Disorder']	['Schizotypal Personality Disorder']	1	['Schizotypal Personality Disorder']	0	[]	1	['Paranoid Personality Disorder']	0.5	1
c18.4	['Antisocial Personality Disorder']	['Other (or Unknown) Substance Use Disorder', 'Antisocial Personality Disorder']	1	['Antisocial Personality Disorder']	1	['Other (or Unknown) Substance Use Disorder']	0	[]	1	0.5
c18.5	['Borderline Personality Disorder']	['Major Depressive Disorder', 'Borderline Personality Disorder', 'Bipolar II Disorder']	1	['Borderline Personality Disorder']	2	['Major Depressive Disorder', 'Bipolar II Disorder']	0	[]	1	0.333333
c18.6	['Histrionic Personality Disorder']	['Histrionic Personality Disorder']	1	['Histrionic Personality Disorder']	0	[]	0	[]	1	1
c18.7	['Narcissistic Personality Disorder']	['Narcissistic Personality Disorder', 'Persistent Depressive Disorder', 'Unspecified Depressive Disorder']	1	['Narcissistic Personality Disorder']	2	['Persistent Depressive Disorder', 'Unspecified Depressive Disorder']	0	[]	1	0.333333
c18.8	['Social Anxiety Disorder', 'Avoidant Personality Disorder']	['Social Anxiety Disorder', 'Avoidant Personality Disorder']	2	['Social Anxiety Disorder', 'Avoidant Personality Disorder']	0	[]	0	[]	1	1
c18.9	['Dependent Personality Disorder', 'Sedative, Hypnotic, or Anxiolytic Use Disorder']	['Dependent Personality Disorder', 'Sedative, Hypnotic, or Anxiolytic Use Disorder']	2	['Dependent Personality Disorder', 'Sedative, Hypnotic, or Anxiolytic Use Disorder']	0	[]	0	[]	1	1
c18.10	['Obsessive-Compulsive Personality Disorder']	['Obsessive-Compulsive Personality Disorder']	1	['Obsessive-Compulsive Personality Disorder']	0	[]	0	[]	1	1
c19.1	['Sexual Sadism Disorder', 'Generalized Anxiety Disorder', 'Alcohol Use Disorder']	['Sexual Sadism Disorder', 'Generalized Anxiety Disorder', 'Alcohol Use Disorder']	3	['Sexual Sadism Disorder', 'Generalized Anxiety Disorder', 'Alcohol Use Disorder']	0	[]	0	[]	1	1
c19.2	['Fetishistic Disorder']	['Fetishistic Disorder', 'Adjustment Disorders']	1	['Fetishistic Disorder']	1	['Adjustment Disorders']	0	[]	1	0.5
c19.3	['Cocaine Use Disorder', 'Unspecified Schizophrenia Spectrum and Other Psychotic Disorder', 'Pedophilic Disorder', 'Antisocial Personality Disorder', 'Alcohol Use Disorder']	[]	0	[]	0	[]	5	['Cocaine Use Disorder', 'Pedophilic Disorder', 'Unspecified Schizophrenia Spectrum and Other Psychotic Disorder', 'Antisocial Personality Disorder', 'Alcohol Use Disorder']	0	0
c19.4	['Tobacco Use Disorder']	['Cocaine Use Disorder', 'Tobacco Use Disorder']	1	['Tobacco Use Disorder']	1	['Cocaine Use Disorder']	0	[]	1	0.5

## Sheet: sv-gemini-25-flash
case_number	answers_dx	model_dx	dx_TP	dx_TP_list	dx_FP	dx_FP_list	dx_FN	dx_FN_list	dx_recall	dx_precision
c1.1	['Intellectual Developmental Disorder (Intellectual Disability)', 'Autism Spectrum Disorder']	['Intellectual Developmental Disorder (Intellectual Disability)', 'Autism Spectrum Disorder']	2	['Intellectual Developmental Disorder (Intellectual Disability)', 'Autism Spectrum Disorder']	0	[]	0	[]	1	1
c1.2	['Autism Spectrum Disorder']	['Major Depressive Disorder', 'Social Anxiety Disorder', 'Autism Spectrum Disorder']	1	['Autism Spectrum Disorder']	2	['Major Depressive Disorder', 'Social Anxiety Disorder']	0	[]	1	0.333333
c1.3	['Attention-Deficit/Hyperactivity Disorder', 'Panic Disorder', 'Specific Learning Disorder', 'Major Depressive Disorder']	['Attention-Deficit/Hyperactivity Disorder', 'Specific Learning Disorder', 'Panic Disorder', 'Generalized Anxiety Disorder']	3	['Attention-Deficit/Hyperactivity Disorder', 'Specific Learning Disorder', 'Panic Disorder']	1	['Generalized Anxiety Disorder']	1	['Major Depressive Disorder']	0.75	0.75
c1.4	['Specific Learning Disorder', 'Generalized Anxiety Disorder']	['Specific Learning Disorder', 'Generalized Anxiety Disorder', 'Autism Spectrum Disorder']	2	['Specific Learning Disorder', 'Generalized Anxiety Disorder']	1	['Autism Spectrum Disorder']	0	[]	1	0.666667
c1.5	['Provisional Tic Disorder', 'Separation Anxiety Disorder']	["Tourette's Disorder", 'Separation Anxiety Disorder', 'Obsessive-Compulsive Disorder']	1	['Separation Anxiety Disorder']	2	["Tourette's Disorder", 'Obsessive-Compulsive Disorder']	1	['Provisional Tic Disorder']	0.5	0.333333
c2.1	['Schizophrenia']	['Schizophrenia']	1	['Schizophrenia']	0	[]	0	[]	1	1
c2.2	['Schizophrenia']	['Schizophrenia']	1	['Schizophrenia']	0	[]	0	[]	1	1
c2.3	['Schizophreniform Disorder']	['Schizophreniform Disorder']	1	['Schizophreniform Disorder']	0	[]	0	[]	1	1
c2.4	['Delusional Disorder']	['Delusional Disorder']	1	['Delusional Disorder']	0	[]	0	[]	1	1
c2.5	['Schizoaffective Disorder', 'Cannabis Use Disorder', 'Alcohol Use Disorder']	['Schizoaffective Disorder', 'Panic Disorder', 'Cannabis Use Disorder', 'Alcohol Use Disorder']	3	['Schizoaffective Disorder', 'Alcohol Use Disorder', 'Cannabis Use Disorder']	1	['Panic Disorder']	0	[]	1	0.75
c2.6	['Substance/Medication-induced psychotic disorder', 'Bipolar I Disorder', 'Cannabis Use Disorder']	['Bipolar I Disorder', 'Cannabis Use Disorder']	2	['Bipolar I Disorder', 'Cannabis Use Disorder']	0	[]	1	['Substance/Medication-induced psychotic disorder']	0.666667	1
c2.7	['Brief Psychotic Disorder']	['Delusional Disorder']	0	[]	1	['Delusional Disorder']	1	['Brief Psychotic Disorder']	0	0
c3.1	['Bipolar I Disorder']	['Bipolar I Disorder']	1	['Bipolar I Disorder']	0	[]	0	[]	1	1
c3.2	['Bipolar I Disorder']	['Bipolar I Disorder', 'Alcohol Use Disorder']	1	['Bipolar I Disorder']	1	['Alcohol Use Disorder']	0	[]	1	0.5
c3.3	['Unspecified Anxiety Disorder', 'Bipolar II Disorder']	['Panic Disorder', 'Bipolar II Disorder']	1	['Bipolar II Disorder']	1	['Panic Disorder']	1	['Unspecified Anxiety Disorder']	0.5	0.5
c3.4	['Bipolar II Disorder']	['Bipolar II Disorder']	1	['Bipolar II Disorder']	0	[]	0	[]	1	1
c3.5	['Cyclothymic Disorder']	['Attention-Deficit/Hyperactivity Disorder', 'Bipolar II Disorder']	0	[]	2	['Attention-Deficit/Hyperactivity Disorder', 'Bipolar II Disorder']	1	['Cyclothymic Disorder']	0	0
c3.6	['Bipolar and related disorder due to HIV infection']	['hiv infection', 'Other (or Unknown) Substance Use Disorder', 'Bipolar I Disorder']	0	[]	3	['hiv infection', 'Other (or Unknown) Substance Use Disorder', 'Bipolar I Disorder']	1	['Bipolar and related disorder due to HIV infection']	0	0
c3.7	['Substance/Medication-induced bipolar and related disorder']	['Unspecified Catatonia', 'Bipolar I Disorder']	0	[]	2	['Unspecified Catatonia', 'Bipolar I Disorder']	1	['Substance/Medication-induced bipolar and related disorder']	0	0
c3.8	['Bipolar I Disorder']	['Bipolar I Disorder']	1	['Bipolar I Disorder']	0	[]	0	[]	1	1
c3.9	['Unspecified Bipolar and Related Disorder']	['Bipolar II Disorder', 'Alcohol Use Disorder']	0	[]	2	['Alcohol Use Disorder', 'Bipolar II Disorder']	1	['Unspecified Bipolar and Related Disorder']	0	0
c4.1	['Attention-Deficit/Hyperactivity Disorder', 'Disruptive Mood Dysregulation Disorder']	['Attention-Deficit/Hyperactivity Disorder', 'Disruptive Mood Dysregulation Disorder']	2	['Attention-Deficit/Hyperactivity Disorder', 'Disruptive Mood Dysregulation Disorder']	0	[]	0	[]	1	1
c4.2	['Major Depressive Disorder']	['Major Depressive Disorder']	1	['Major Depressive Disorder']	0	[]	0	[]	1	1
c4.3	['Major Depressive Disorder']	['Major Depressive Disorder', 'Unspecified Alcohol-Related Disorder']	1	['Major Depressive Disorder']	1	['Unspecified Alcohol-Related Disorder']	0	[]	1	0.5
c4.4	['Major Depressive Disorder']	['Major Depressive Disorder']	1	['Major Depressive Disorder']	0	[]	0	[]	1	1
c4.5	['Major Depressive Disorder']	['Major Depressive Disorder']	1	['Major Depressive Disorder']	0	[]	0	[]	1	1
c4.6	['Persistent Depressive Disorder']	['Social Anxiety Disorder', 'Persistent Depressive Disorder']	1	['Persistent Depressive Disorder']	1	['Social Anxiety Disorder']	0	[]	1	0.5
c4.7	['Premenstrual Dysphoric Disorder']	['nonsuicidal self-injury', 'Premenstrual Dysphoric Disorder']	1	['Premenstrual Dysphoric Disorder']	1	['nonsuicidal self-injury']	0	[]	1	0.5
c4.8	['Cocaine Use Disorder', 'Substance/Medication-Induced Depressive Disorder']	['Major Depressive Disorder', 'Cocaine Use Disorder', 'Alcohol Use Disorder']	1	['Cocaine Use Disorder']	2	['Major Depressive Disorder', 'Alcohol Use Disorder']	1	['Substance/Medication-Induced Depressive Disorder']	0.5	0.333333
c4.9	["Depressive Disorder Due to Parkinson's Disease", 'Rapid Eye Movement Sleep Behavior Disorder']	['Major Depressive Disorder', 'Rapid Eye Movement Sleep Behavior Disorder']	1	['Rapid Eye Movement Sleep Behavior Disorder']	1	['Major Depressive Disorder']	1	["Depressive Disorder Due to Parkinson's Disease"]	0.5	0.5
c4.10	['Major Depressive Disorder']	['Borderline Personality Disorder', 'Bipolar II Disorder']	0	[]	2	['Borderline Personality Disorder', 'Bipolar II Disorder']	1	['Major Depressive Disorder']	0	0
c4.11	['Other Specified Depressive Disorder']	['Major Depressive Disorder']	0	[]	1	['Major Depressive Disorder']	1	['Other Specified Depressive Disorder']	0	0
c4.12	[None, 'Other Specified Depressive Disorder']	['Major Depressive Disorder']	0	[]	1	['Major Depressive Disorder']	2	[None, 'Other Specified Depressive Disorder']	0	0
c5.1	['Separation Anxiety Disorder']	['Illness Anxiety Disorder', 'Separation Anxiety Disorder']	1	['Separation Anxiety Disorder']	1	['Illness Anxiety Disorder']	0	[]	1	0.5
c5.2	['Panic Disorder']	['Agoraphobia', 'Panic Disorder']	1	['Panic Disorder']	1	['Agoraphobia']	0	[]	1	0.5
c5.3	['Agoraphobia', 'Posttraumatic Stress Disorder', 'Social Anxiety Disorder']	['Posttraumatic Stress Disorder', 'Agoraphobia', 'Social Anxiety Disorder', 'Major Depressive Disorder', 'Generalized Anxiety Disorder']	3	['Agoraphobia', 'Posttraumatic Stress Disorder', 'Social Anxiety Disorder']	2	['Major Depressive Disorder', 'Generalized Anxiety Disorder']	0	[]	1	0.6
c5.4	['Specific Phobia']	['Specific Phobia']	1	['Specific Phobia']	0	[]	0	[]	1	1
c5.5	['Generalized Anxiety Disorder']	['Agoraphobia', 'Separation Anxiety Disorder', 'Generalized Anxiety Disorder']	1	['Generalized Anxiety Disorder']	2	['Agoraphobia', 'Separation Anxiety Disorder']	0	[]	1	0.333333
c5.6	['Substance/Medication-Induced Anxiety Disorder', 'Alcohol Use Disorder']	['Substance/Medication-Induced Bipolar and Related Disorder', 'Major or Mild Neurocognitive Disorder', 'Alcohol Use Disorder']	1	['Alcohol Use Disorder']	2	['Major or Mild Neurocognitive Disorder', 'Substance/Medication-Induced Bipolar and Related Disorder']	1	['Substance/Medication-Induced Anxiety Disorder']	0.5	0.333333
c6.1	['Obsessive-Compulsive Disorder', 'Major Depressive Disorder']	['Obsessive-Compulsive Disorder', 'Major Depressive Disorder', 'Alcohol Use Disorder']	2	['Obsessive-Compulsive Disorder', 'Major Depressive Disorder']	1	['Alcohol Use Disorder']	0	[]	1	0.666667
c6.2	['Obsessive-Compulsive Disorder']	['Persistent (Chronic) Motor or Vocal Tic Disorder', 'Obsessive-Compulsive Disorder']	1	['Obsessive-Compulsive Disorder']	1	['Persistent (Chronic) Motor or Vocal Tic Disorder']	0	[]	1	0.5
c6.3	['Body Dysmorphic Disorder']	['Body Dysmorphic Disorder', 'Alcohol Use Disorder', 'Major Depressive Disorder']	1	['Body Dysmorphic Disorder']	2	['Major Depressive Disorder', 'Alcohol Use Disorder']	0	[]	1	0.333333
c6.4	['Hoarding Disorder', 'Unspecified Depressive Disorder']	['Hoarding Disorder', 'Persistent Depressive Disorder']	1	['Hoarding Disorder']	1	['Persistent Depressive Disorder']	1	['Unspecified Depressive Disorder']	0.5	0.5
c6.5	['Excoriation (Skin-Picking) Disorder', 'Trichotillomania (Hair-Pulling Disorder)']	['Excoriation (Skin-Picking) Disorder', 'Trichotillomania (Hair-Pulling Disorder)']	2	['Excoriation (Skin-Picking) Disorder', 'Trichotillomania (Hair-Pulling Disorder)']	0	[]	0	[]	1	1
c7.1	['Disinhibited Social Engagement Disorder']	['Disinhibited Social Engagement Disorder', 'Language Disorder']	1	['Disinhibited Social Engagement Disorder']	1	['Language Disorder']	0	[]	1	0.5
c7.2.1	[]	['Acute Stress Disorder']	0	[]	1	['Acute Stress Disorder']	0	[]	0	0
c7.2.2	['Acute Stress Disorder']	['Posttraumatic Stress Disorder']	0	[]	1	['Posttraumatic Stress Disorder']	1	['Acute Stress Disorder']	0	0
c7.3	['Acute Stress Disorder']	['Acute Stress Disorder']	1	['Acute Stress Disorder']	0	[]	0	[]	1	1
c7.4	['Posttraumatic Stress Disorder']	['Posttraumatic Stress Disorder']	1	['Posttraumatic Stress Disorder']	0	[]	0	[]	1	1
c7.5	['Adjustment Disorders']	['Adjustment Disorders']	1	['Adjustment Disorders']	0	[]	0	[]	1	1
c7.6	['Adjustment Disorders']	['Adjustment Disorders']	1	['Adjustment Disorders']	0	[]	0	[]	1	1
c7.7	['Suicidal Behavior', 'Adjustment Disorders']	['Suicidal behavior']	0	[]	1	['Suicidal behavior']	2	['Suicidal Behavior', 'Adjustment Disorders']	0	0
c7.8	['Prolonged Grief Disorder', 'Major Depressive Disorder']	['Prolonged Grief Disorder', 'Major Depressive Disorder']	2	['Prolonged Grief Disorder', 'Major Depressive Disorder']	0	[]	0	[]	1	1
c8.1	['Major Depressive Disorder', 'Dissociative Amnesia', 'Posttraumatic Stress Disorder']	['Posttraumatic Stress Disorder', 'Dissociative Amnesia', 'Obsessive-Compulsive Disorder', 'Major Depressive Disorder', 'Borderline Personality Disorder']	3	['Major Depressive Disorder', 'Dissociative Amnesia', 'Posttraumatic Stress Disorder']	2	['Obsessive-Compulsive Disorder', 'Borderline Personality Disorder']	0	[]	1	0.6
c8.2	['Depersonalization/Derealization Disorder']	['Persistent Depressive Disorder', 'Depersonalization/Derealization Disorder']	1	['Depersonalization/Derealization Disorder']	1	['Persistent Depressive Disorder']	0	[]	1	0.5
c8.3	['Other Specified Dissociative Disorder']	['Other Specified Dissociative Disorder']	1	['Other Specified Dissociative Disorder']	0	[]	0	[]	1	1
c9.1	['Major Depressive Disorder', 'Somatic Symptom Disorder', 'Cannabis Use Disorder']	['Major Depressive Disorder', 'Somatic Symptom Disorder', 'Cannabis Use Disorder']	3	['Major Depressive Disorder', 'Somatic Symptom Disorder', 'Cannabis Use Disorder']	0	[]	0	[]	1	1
c9.2	['Somatic Symptom Disorder']	['Major Depressive Disorder', 'Somatic Symptom Disorder']	1	['Somatic Symptom Disorder']	1	['Major Depressive Disorder']	0	[]	1	0.5
c9.3	['Illness Anxiety Disorder', 'Panic Disorder']	['Illness Anxiety Disorder', 'Panic Disorder']	2	['Illness Anxiety Disorder', 'Panic Disorder']	0	[]	0	[]	1	1
c9.4	['Functional Neurological Symptom Disorder (Conversion Disorder)']	['Functional Neurological Symptom Disorder (Conversion Disorder)']	1	['Functional Neurological Symptom Disorder (Conversion Disorder)']	0	[]	0	[]	1	1
c9.5	['Factitious Disorder']	['Factitious Disorder']	1	['Factitious Disorder']	0	[]	0	[]	1	1
c9.6	['Psychological Factors Affecting Other Medical Conditions']	['Separation Anxiety Disorder', 'Panic Disorder']	0	[]	2	['Separation Anxiety Disorder', 'Panic Disorder']	1	['Psychological Factors Affecting Other Medical Conditions']	0	0
c10.1	['Pica', 'Intellectual Developmental Disorder (Intellectual Disability)']	['Pica', 'Intellectual Developmental Disorder (Intellectual Disability)']	2	['Pica', 'Intellectual Developmental Disorder (Intellectual Disability)']	0	[]	0	[]	1	1
c10.2	['Avoidant/Restrictive Food Intake Disorder']	['Avoidant/Restrictive Food Intake Disorder', 'Social Anxiety Disorder']	1	['Avoidant/Restrictive Food Intake Disorder']	1	['Social Anxiety Disorder']	0	[]	1	0.5
c10.3	['Anorexia Nervosa']	['Avoidant/Restrictive Food Intake Disorder']	0	[]	1	['Avoidant/Restrictive Food Intake Disorder']	1	['Anorexia Nervosa']	0	0
c10.4	['Major Depressive Disorder', 'Bulimia Nervosa']	['Major Depressive Disorder', 'Bulimia Nervosa']	2	['Major Depressive Disorder', 'Bulimia Nervosa']	0	[]	0	[]	1	1
c10.5	['Major Depressive Disorder', 'Binge-Eating Disorder']	['Major Depressive Disorder', 'Binge-Eating Disorder']	2	['Major Depressive Disorder', 'Binge-Eating Disorder']	0	[]	0	[]	1	1
c11.1	['Enuresis']	['Separation Anxiety Disorder', 'Enuresis']	1	['Enuresis']	1	['Separation Anxiety Disorder']	0	[]	1	0.5
c12.1	['Insomnia Disorder']	['Insomnia Disorder', 'Generalized Anxiety Disorder']	1	['Insomnia Disorder']	1	['Generalized Anxiety Disorder']	0	[]	1	0.5
c12.2	['Hypersomnolence Disorder', 'Social Anxiety Disorder']	['Hypersomnolence disorder', 'Social Anxiety Disorder']	1	['Social Anxiety Disorder']	1	['Hypersomnolence disorder']	1	['Hypersomnolence Disorder']	0.5	0.5
c12.3	['Obstructive Sleep Apnea Hypopnea']	['Obstructive Sleep Apnea Hypopnea']	1	['Obstructive Sleep Apnea Hypopnea']	0	[]	0	[]	1	1
c12.4	['Restless Legs Syndrome', 'Major Depressive Disorder']	['Restless Legs Syndrome']	1	['Restless Legs Syndrome']	0	[]	1	['Major Depressive Disorder']	0.5	1
c13.1	['Female Sexual Interest/Arousal Disorder']	['Female Orgasmic Disorder', 'Alcohol Use Disorder']	0	[]	2	['Female Orgasmic Disorder', 'Alcohol Use Disorder']	1	['Female Sexual Interest/Arousal Disorder']	0	0
c13.2	['Major Depressive Disorder', 'Substance/Medication-Induced Sexual Dysfunction']	['Erectile Disorder', 'Major Depressive Disorder', 'Delayed Ejaculation']	1	['Major Depressive Disorder']	2	['Erectile Disorder', 'Delayed Ejaculation']	1	['Substance/Medication-Induced Sexual Dysfunction']	0.5	0.333333
c14.1	['Gender Dysphoria']	['Gender Dysphoria']	1	['Gender Dysphoria']	0	[]	0	[]	1	1
c15.1	['Attention-Deficit/Hyperactivity Disorder', 'Conduct Disorder']	['Attention-Deficit/Hyperactivity Disorder', 'Conduct Disorder']	2	['Attention-Deficit/Hyperactivity Disorder', 'Conduct Disorder']	0	[]	0	[]	1	1
c15.2	['Intermittent Explosive Disorder']	['Intermittent Explosive Disorder']	1	['Intermittent Explosive Disorder']	0	[]	0	[]	1	1
c16.1	['Substance/Medication-Induced Depressive Disorder', 'Alcohol Use Disorder']	['Major Depressive Disorder', 'Alcohol Use Disorder']	1	['Alcohol Use Disorder']	1	['Major Depressive Disorder']	1	['Substance/Medication-Induced Depressive Disorder']	0.5	0.5
c16.2	['Alcohol Withdrawal', 'Alcohol Use Disorder']	['Alcohol Withdrawal', 'Alcohol Use Disorder']	2	['Alcohol Withdrawal', 'Alcohol Use Disorder']	0	[]	0	[]	1	1
c16.3	['Cocaine Use Disorder']	['Stimulant Use Disorder', 'Cocaine Use Disorder', 'Alcohol Use Disorder']	1	['Cocaine Use Disorder']	2	['Stimulant Use Disorder', 'Alcohol Use Disorder']	0	[]	1	0.333333
c16.4	['Major Depressive Disorder', 'Opioid Use Disorder', 'Tobacco Use Disorder', 'Alcohol Use Disorder']	['Opioid Use Disorder', 'Tobacco Use Disorder', 'Alcohol Use Disorder']	3	['Opioid Use Disorder', 'Tobacco Use Disorder', 'Alcohol Use Disorder']	0	[]	1	['Major Depressive Disorder']	0.75	1
c16.5	['Opioid Withdrawal', 'Opioid Use Disorder', 'Alcohol Use Disorder']	['Sedative, Hypnotic, or Anxiolytic Use Disorder', 'Opioid Use Disorder', 'Alcohol Use Disorder']	2	['Opioid Use Disorder', 'Alcohol Use Disorder']	1	['Sedative, Hypnotic, or Anxiolytic Use Disorder']	1	['Opioid Withdrawal']	0.666667	0.666667
c16.6	['Alcohol Use Disorder', 'Cannabis Use Disorder', 'Adjustment Disorders']	['Alcohol Use Disorder', 'Posttraumatic Stress Disorder', 'Cannabis Use Disorder']	2	['Cannabis Use Disorder', 'Alcohol Use Disorder']	1	['Posttraumatic Stress Disorder']	1	['Adjustment Disorders']	0.666667	0.666667
c16.7	['Gambling Disorder']	['Major Depressive Disorder', 'Gambling Disorder']	1	['Gambling Disorder']	1	['Major Depressive Disorder']	0	[]	1	0.5
c17.1	['Unspecified Delirium']	['Delirium']	0	[]	1	['Delirium']	1	['Unspecified Delirium']	0	0
c17.2	['Delirium']	['Delirium']	1	['Delirium']	0	[]	0	[]	1	1
c17.3	['Major or Mild Neurocognitive Disorder']	['Major or Mild Neurocognitive Disorder', 'Major Depressive Disorder']	1	['Major or Mild Neurocognitive Disorder']	1	['Major Depressive Disorder']	0	[]	1	0.5
c17.4	['Major Depressive Disorder', 'Major or Mild Neurocognitive Disorder ']	['Major Depressive Disorder']	1	['Major Depressive Disorder']	0	[]	1	['Major or Mild Neurocognitive Disorder ']	0.5	1
c17.5	['Major or Mild Neurocognitive Disorder', 'Rapid Eye Movement Sleep Behavior Disorder']	['Major or Mild Neurocognitive Disorder', 'Rapid Eye Movement Sleep Behavior Disorder']	2	['Major or Mild Neurocognitive Disorder', 'Rapid Eye Movement Sleep Behavior Disorder']	0	[]	0	[]	1	1
c17.6.1	['Unspecified Schizophrenia Spectrum and Other Psychotic Disorder']	['Other Specified Schizophrenia Spectrum or Other Psychotic Disorder', 'Major or Mild Neurocognitive Disorder']	0	[]	2	['Other Specified Schizophrenia Spectrum or Other Psychotic Disorder', 'Major or Mild Neurocognitive Disorder']	1	['Unspecified Schizophrenia Spectrum and Other Psychotic Disorder']	0	0
c17.6.2	["Psychotic Disorder Due to Huntington's Disease", 'Major or Mild Neurocognitive Disorder']	['Major or Mild Neurocognitive Disorder', "psychotic disorder due to huntington's disease"]	1	['Major or Mild Neurocognitive Disorder']	1	["psychotic disorder due to huntington's disease"]	1	["Psychotic Disorder Due to Huntington's Disease"]	0.5	0.5
c17.7	['Major or Mild Neurocognitive Disorder', 'Alcohol Use Disorder']	['Major or Mild Neurocognitive Disorder', 'Other (or Unknown) Substance Use Disorder']	1	['Major or Mild Neurocognitive Disorder']	1	['Other (or Unknown) Substance Use Disorder']	1	['Alcohol Use Disorder']	0.5	0.5
c18.1	['Obsessive-Compulsive Personality Disorder', 'Paranoid Personality Disorder']	['Obsessive-Compulsive Personality Disorder', 'Paranoid Personality Disorder']	2	['Obsessive-Compulsive Personality Disorder', 'Paranoid Personality Disorder']	0	[]	0	[]	1	1
c18.2	['Schizoid Personality Disorder']	['Hoarding Disorder']	0	[]	1	['Hoarding Disorder']	1	['Schizoid Personality Disorder']	0	0
c18.3	['Schizotypal Personality Disorder', 'Paranoid Personality Disorder']	['Schizotypal Personality Disorder']	1	['Schizotypal Personality Disorder']	0	[]	1	['Paranoid Personality Disorder']	0.5	1
c18.4	['Antisocial Personality Disorder']	['Other (or Unknown) Substance Use Disorder', 'Antisocial Personality Disorder']	1	['Antisocial Personality Disorder']	1	['Other (or Unknown) Substance Use Disorder']	0	[]	1	0.5
c18.5	['Borderline Personality Disorder']	['Major Depressive Disorder', 'Borderline Personality Disorder']	1	['Borderline Personality Disorder']	1	['Major Depressive Disorder']	0	[]	1	0.5
c18.6	['Histrionic Personality Disorder']	['Histrionic Personality Disorder']	1	['Histrionic Personality Disorder']	0	[]	0	[]	1	1
c18.7	['Narcissistic Personality Disorder']	['Narcissistic Personality Disorder', 'Persistent Depressive Disorder']	1	['Narcissistic Personality Disorder']	1	['Persistent Depressive Disorder']	0	[]	1	0.5
c18.8	['Social Anxiety Disorder', 'Avoidant Personality Disorder']	['Social Anxiety Disorder', 'Avoidant Personality Disorder']	2	['Social Anxiety Disorder', 'Avoidant Personality Disorder']	0	[]	0	[]	1	1
c18.9	['Dependent Personality Disorder', 'Sedative, Hypnotic, or Anxiolytic Use Disorder']	['Dependent Personality Disorder', 'Sedative, Hypnotic, or Anxiolytic Use Disorder']	2	['Dependent Personality Disorder', 'Sedative, Hypnotic, or Anxiolytic Use Disorder']	0	[]	0	[]	1	1
c18.10	['Obsessive-Compulsive Personality Disorder']	['Obsessive-Compulsive Personality Disorder']	1	['Obsessive-Compulsive Personality Disorder']	0	[]	0	[]	1	1
c19.1	['Sexual Sadism Disorder', 'Generalized Anxiety Disorder', 'Alcohol Use Disorder']	['Sexual Sadism Disorder', 'Generalized Anxiety Disorder', 'Alcohol Use Disorder']	3	['Sexual Sadism Disorder', 'Generalized Anxiety Disorder', 'Alcohol Use Disorder']	0	[]	0	[]	1	1
c19.2	['Fetishistic Disorder']	['Fetishistic Disorder', 'Adjustment Disorders']	1	['Fetishistic Disorder']	1	['Adjustment Disorders']	0	[]	1	0.5
c19.3	['Cocaine Use Disorder', 'Unspecified Schizophrenia Spectrum and Other Psychotic Disorder', 'Pedophilic Disorder', 'Antisocial Personality Disorder', 'Alcohol Use Disorder']	[]	0	[]	0	[]	5	['Cocaine Use Disorder', 'Pedophilic Disorder', 'Unspecified Schizophrenia Spectrum and Other Psychotic Disorder', 'Antisocial Personality Disorder', 'Alcohol Use Disorder']	0	0
c19.4	['Tobacco Use Disorder']	['Cocaine Use Disorder', 'Tobacco Use Disorder']	1	['Tobacco Use Disorder']	1	['Cocaine Use Disorder']	0	[]	1	0.5
